# Supplementary material for: Multimodal diagnostic models and subtype analysis for neoadjuvant therapy in breast cancer
Source: Front Immunol. 2025 Mar 18;16:1559200. doi: 10.3389/fimmu.2025.1559200 (PMC11958217; doi:10.3389/fimmu.2025.1559200)
Supplement: Supplementary file 15 [file Table1.xlsx]

## Sheet: ISPY2 Clinic Info
Supplementary Materials S1. Available Clinical Information of ISPY2 cohort
Patient_ID	Arm	HR(1:Positive, 0:Negative)	HER2(1:Positive, 0:Negative)	MP(1:Positive, 0:Negative)	pCR(1:Positive, 0:Negative)	Age_at_Screening	Population	menopausal_status	ethnicity
756412	Paclitaxel + ABT 888 + Carboplatin	1	0	0	0	46	White	Premenopausal(< 6 months since LMP AND no prior bilateral ovariectomy AND not on estrogen replacement)	Not Hispanic or Latino
111881	Paclitaxel + Neratinib	1	1	1	1	37	White	Premenopausal(<6 months since LMP AND no prior bilateral ovariectomy AND not on estrogen replacement)	Not Hispanic or Latino
451816	Paclitaxel + ABT 888 + Carboplatin	1	0	0	0	43	White	Premenopausal(< 6 months since LMP AND no prior bilateral ovariectomy AND not on estrogen replacement)	Not Hispanic or Latino
243836	Paclitaxel + Neratinib	1	0	1	1	31	White	Premenopausal(< 6 months since LMP AND no prior bilateral ovariectomy AND not on estrogen replacement)	Not Hispanic or Latino
402265	Paclitaxel + Trastuzumab	1	1	0	0	56	White	Postmenopausal (prior bilateral ovariectomy OR > 12 months since LMP with no prior hysterectomy)	Not Hispanic or Latino
611662	Paclitaxel + Neratinib	0	1	0	0	55	Black or African American	Postmenopausal (prior bilateral ovariectomy OR > 12 months since LMP with no prior hysterectomy)	Not Hispanic or Latino
139137	Paclitaxel + ABT 888 + Carboplatin	1	0	0	0	54	White	Postmenopausal (prior bilateral ovariectomy OR > 12 months since LMP with no prior hysterectomy)	Not Hispanic or Latino
685753	Paclitaxel + AMG 386	1	0	0	0	46	White	Premenopausal(< 6 months since LMP AND no prior bilateral ovariectomy AND not on estrogen replacement)	Not Hispanic or Latino
627981	Paclitaxel	0	0	0	1	64	White	Postmenopausal (prior bilateral ovariectomy OR > 12 months since LMP with no prior hysterectomy)	Not Hispanic or Latino
108939	Paclitaxel + Neratinib	1	1	0	1	34	White	Premenopausal(< 6 months since LMP AND no prior bilateral ovariectomy AND not on estrogen replacement)	Not Hispanic or Latino
629210	Paclitaxel + Neratinib	1	0	0	0	40	White	Premenopausal(< 6 months since LMP AND no prior bilateral ovariectomy AND not on estrogen replacement)	Not Hispanic or Latino
809037	Paclitaxel	1	0	0	0	52	White	Perimenopausal (6-12 months since LMP AND no prior bilateral ovariectomy AND not on estrogen replacement)	Not Hispanic or Latino
107700	Paclitaxel + MK-2206 + Trastuzumab	1	1	0	0	68	Asian	Postmenopausal (prior bilateral ovariectomy OR > 12 months since LMP with no prior hysterectomy)	Not Hispanic or Latino
373672	Paclitaxel	0	0	0	0	67	Black or African American	Above categories not applicable AND Age > 50	Not Hispanic or Latino
615873	Paclitaxel	0	0	1	1	48	White	Premenopausal(< 6 months since LMP AND no prior bilateral ovariectomy AND not on estrogen replacement)	Not Hispanic or Latino
607047	Paclitaxel + AMG 386	1	0	0	1	41	White	Premenopausal(< 6 months since LMP AND no prior bilateral ovariectomy AND not on estrogen replacement)	Not Hispanic or Latino
155171	Paclitaxel + ABT 888 + Carboplatin	1	0	0	0	50	White	Premenopausal(<6 months since LMP AND no prior bilateral ovariectomy AND not on estrogen replacement)	Not Hispanic or Latino
815421	Paclitaxel + Neratinib	1	1	0	0	68	Black or African American	Postmenopausal (prior bilateral ovariectomy OR > 12 months since LMP with no prior hysterectomy)	Not Hispanic or Latino
609897	Paclitaxel + ABT 888 + Carboplatin	1	0	0	0	47	White	Premenopausal(< 6 months since LMP AND no prior bilateral ovariectomy AND not on estrogen replacement)	Not Hispanic or Latino
605713	Paclitaxel + ABT 888 + Carboplatin	1	0	0	0	38	Black or African American	Premenopausal(< 6 months since LMP AND no prior bilateral ovariectomy AND not on estrogen replacement)	Not Hispanic or Latino
246134	Paclitaxel + Trastuzumab	1	1	0	0	68	White	Above categories not applicable AND Age > 50	Not Hispanic or Latino
373346	Paclitaxel + AMG 386	1	0	0	0	59	White	Postmenopausal (prior bilateral ovariectomy OR > 12 months since LMP with no prior hysterectomy)	Not Hispanic or Latino
349225	Paclitaxel	0	0	1	0	40	White	Premenopausal(< 6 months since LMP AND no prior bilateral ovariectomy AND not on estrogen replacement)	Not Hispanic or Latino
208265	Paclitaxel + ABT 888 + Carboplatin	0	0	0	1	41	White	Premenopausal(<6 months since LMP AND no prior bilateral ovariectomy AND not on estrogen replacement)	Not Hispanic or Latino
395076	Paclitaxel	0	0	1	1	53	White	Premenopausal(< 6 months since LMP AND no prior bilateral ovariectomy AND not on estrogen replacement)	Not Hispanic or Latino
637752	Paclitaxel + AMG 386	0	0	1	1	48	White	Premenopausal(< 6 months since LMP AND no prior bilateral ovariectomy AND not on estrogen replacement)	Not Hispanic or Latino
331192	Paclitaxel + ABT 888 + Carboplatin	1	0	1	1	42	Black or African American	Premenopausal(< 6 months since LMP AND no prior bilateral ovariectomy AND not on estrogen replacement)	Not Hispanic or Latino
327133	Paclitaxel	0	0	1	0	38	White	Premenopausal(< 6 months since LMP AND no prior bilateral ovariectomy AND not on estrogen replacement)	Hispanic or Latino
541165	Paclitaxel + Neratinib	0	0	1	0	49	Asian	Premenopausal(<6 months since LMP AND no prior bilateral ovariectomy AND not on estrogen replacement)	Not Hispanic or Latino
802778	Paclitaxel + ABT 888 + Carboplatin	1	0	0	0	64	White	Postmenopausal (prior bilateral ovariectomy OR > 12 months since LMP with no prior hysterectomy)	Not Hispanic or Latino
794428	Paclitaxel	0	0	0	0	56	White	Postmenopausal (prior bilateral ovariectomy OR > 12 months since LMP with no prior hysterectomy)	Not Hispanic or Latino
625800	Paclitaxel + Neratinib	1	1	0	0	50	White	Perimenopausal (6-12 months since LMP AND no prior bilateral ovariectomy AND not on estrogen replacement)	Not Hispanic or Latino
422450	Paclitaxel + Neratinib	1	0	1	1	51	White	Perimenopausal(6-12 months since LMP AND no prior bilateral ovariectomy AND not on estrogen replacement)	Not Hispanic or Latino
613188	Paclitaxel + AMG 386	0	0	0	0	53	White	Postmenopausal (prior bilateral ovariectomy OR > 12 months since LMP with no prior hysterectomy)	Not Hispanic or Latino
159284	Paclitaxel	0	0	0	0	35	White	Postmenopausal (prior bilateral ovariectomy OR > 12 months since LMP with no prior hysterectomy)	Not Hispanic or Latino
641977	Paclitaxel + AMG 386	1	0	0	0	57	Native Hawaiian or Pacific Islander	Postmenopausal (prior bilateral ovariectomy OR > 12 months since LMP with no prior hysterectomy)	Not Hispanic or Latino
326433	Paclitaxel + AMG 386	0	0	1	1	39	White	Premenopausal(<6 months since LMP AND no prior bilateral ovariectomy AND not on estrogen replacement)	Not Hispanic or Latino
539876	Paclitaxel + Ganetespib	1	0	0	0	59	White	Postmenopausal (prior bilateral ovariectomy OR > 12 months since LMP with no prior hysterectomy)	Not Hispanic or Latino
109623	Paclitaxel + Ganetespib	1	0	0	0	44	White	Premenopausal(<6 months since LMP AND no prior bilateral ovariectomy AND not on estrogen replacement)	Hispanic or Latino
153327	Paclitaxel + Pembrolizumab	0	0	1	1	56	White	Postmenopausal (prior bilateral ovariectomy OR > 12 months since LMP with no prior hysterectomy)	Not Hispanic or Latino
622315	Paclitaxel + AMG 386	0	0	1	0	48	White	Above categories not applicable AND Age < 50	Not Hispanic or Latino
597873	Paclitaxel + Pembrolizumab	0	0	1	0	36	Black or African American	Premenopausal(<6 months since LMP AND no prior bilateral ovariectomy AND not on estrogen replacement)	Not Hispanic or Latino
111646	Paclitaxel + Ganetespib	1	0	0	0	66	White		Not Hispanic or Latino
574091	Paclitaxel + Pembrolizumab	0	0	1	1	57	White	Postmenopausal (prior bilateral ovariectomy OR > 12 months since LMP with no prior hysterectomy)	Not Hispanic or Latino
515284	Paclitaxel + Ganetespib	0	0	1	0	36	White	Above categories not applicable AND Age < 50	Not Hispanic or Latino
366120	T-DM1 + Pertuzumab	1	1	1	0	46	White	Premenopausal(<6 months since LMP AND no prior bilateral ovariectomy AND not on estrogen replacement)	Not Hispanic or Latino
769972	Paclitaxel + Ganitumab	1	0	0	0	45	White	Premenopausal(<6 months since LMP AND no prior bilateral ovariectomy AND not on estrogen replacement)	Hispanic or Latino
494296	Paclitaxel + Pembrolizumab	1	0	0	0	50	White	Premenopausal(<6 months since LMP AND no prior bilateral ovariectomy AND not on estrogen replacement)	Not Hispanic or Latino
547405	Paclitaxel + MK-2206	0	0	1	0	25	Black or African American	Premenopausal(<6 months since LMP AND no prior bilateral ovariectomy AND not on estrogen replacement)	Not Hispanic or Latino
918979	Paclitaxel + Ganitumab	0	0	1	0	60	White	Postmenopausal (prior bilateral ovariectomy OR > 12 months since LMP with no prior hysterectomy)	Not Hispanic or Latino
196024	Paclitaxel + Ganetespib	0	0	1	0	67	White	Above categories not applicable AND Age > 50	Not Hispanic or Latino
221375	Paclitaxel + Ganetespib	1	0	0	0	46	White	Premenopausal(<6 months since LMP AND no prior bilateral ovariectomy AND not on estrogen replacement)	Hispanic or Latino
845783	Paclitaxel + AMG 386	1	0	1	1	34	Black or African American	Premenopausal(<6 months since LMP AND no prior bilateral ovariectomy AND not on estrogen replacement)	Not Hispanic or Latino
483910	Paclitaxel + Pembrolizumab	0	0	0	0	50	Asian	Premenopausal(<6 months since LMP AND no prior bilateral ovariectomy AND not on estrogen replacement)	Not Hispanic or Latino
767081	T-DM1 + Pertuzumab	0	1	0	1	61	White	Postmenopausal (prior bilateral ovariectomy OR > 12 months since LMP with no prior hysterectomy)	Not Hispanic or Latino
425173	Paclitaxel + Pembrolizumab	1	0	0	1	55	White	Above categories not applicable AND Age > 50	Not Hispanic or Latino
464547	T-DM1 + Pertuzumab	1	1	1	1	41	White	Premenopausal(<6 months since LMP AND no prior bilateral ovariectomy AND not on estrogen replacement)	Not Hispanic or Latino
847272	Paclitaxel	0	0	1	0	51	Black or African American	Premenopausal(<6 months since LMP AND no prior bilateral ovariectomy AND not on estrogen replacement)	Not Hispanic or Latino
255577	Paclitaxel	0	0	1	0	50	Asian	Premenopausal(<6 months since LMP AND no prior bilateral ovariectomy AND not on estrogen replacement)	Not Hispanic or Latino
884011	Paclitaxel + Ganitumab	1	0	0	0	66	White	Postmenopausal (prior bilateral ovariectomy OR > 12 months since LMP with no prior hysterectomy)	Not Hispanic or Latino
213328	Paclitaxel	0	0	1	1	32	White	Premenopausal(<6 months since LMP AND no prior bilateral ovariectomy AND not on estrogen replacement)	Not Hispanic or Latino
949444	Paclitaxel + AMG 386	0	0	1	0	34	Asian	Premenopausal(<6 months since LMP AND no prior bilateral ovariectomy AND not on estrogen replacement)	Not Hispanic or Latino
797639	Paclitaxel + MK-2206	1	0	1	0	57	White	Postmenopausal (prior bilateral ovariectomy OR > 12 months since LMP with no prior hysterectomy)	Not Hispanic or Latino
264305	Paclitaxel + Ganitumab	0	0	1	1	42	White	Premenopausal(<6 months since LMP AND no prior bilateral ovariectomy AND not on estrogen replacement)	Not Hispanic or Latino
277888	Paclitaxel + Ganitumab	1	0	0	1	48	White	Premenopausal(<6 months since LMP AND no prior bilateral ovariectomy AND not on estrogen replacement)	Not Hispanic or Latino
753109	Paclitaxel + MK-2206	0	0	1	1	65	White	Postmenopausal (prior bilateral ovariectomy OR > 12 months since LMP with no prior hysterectomy)	Not Hispanic or Latino
220471	Paclitaxel + Trastuzumab	0	1	1	0	50	White	Postmenopausal (prior bilateral ovariectomy OR > 12 months since LMP with no prior hysterectomy)	Not Hispanic or Latino
494946	Paclitaxel + Pembrolizumab	0	0	1	1	51	White	Postmenopausal (prior bilateral ovariectomy OR > 12 months since LMP with no prior hysterectomy)	Not Hispanic or Latino
326202	Paclitaxel + Pembrolizumab	1	0	1	0	45	Asian	Premenopausal(<6 months since LMP AND no prior bilateral ovariectomy AND not on estrogen replacement)	Not Hispanic or Latino
266840	Paclitaxel + Trastuzumab	1	1	0	0	37	White	Premenopausal(<6 months since LMP AND no prior bilateral ovariectomy AND not on estrogen replacement)	Not Hispanic or Latino
378885	Paclitaxel + AMG 386	1	0	0	0	36	White	Premenopausal(<6 months since LMP AND no prior bilateral ovariectomy AND not on estrogen replacement)	Not Hispanic or Latino
873686	Paclitaxel + Pembrolizumab	1	0	0	0	60	White	Postmenopausal (prior bilateral ovariectomy OR > 12 months since LMP with no prior hysterectomy)	Not Hispanic or Latino
916586	Paclitaxel + Ganetespib	1	0	0	0	46	Asian	Premenopausal(<6 months since LMP AND no prior bilateral ovariectomy AND not on estrogen replacement)	Not Hispanic or Latino
786480	Paclitaxel + Ganetespib	1	0	1	0	41	White	Above categories not applicable AND Age < 50	Not Hispanic or Latino
456506	Paclitaxel + Pembrolizumab	1	0	0	0	47	White	Premenopausal(<6 months since LMP AND no prior bilateral ovariectomy AND not on estrogen replacement)	Hispanic or Latino
452703	Paclitaxel + Ganetespib	1	0	1	0	45	White	Premenopausal(<6 months since LMP AND no prior bilateral ovariectomy AND not on estrogen replacement)	Hispanic or Latino
220925	T-DM1 + Pertuzumab	0	1	1	0	37	White	Premenopausal(<6 months since LMP AND no prior bilateral ovariectomy AND not on estrogen replacement)	Not Hispanic or Latino
120001	Paclitaxel + Neratinib	0	0	0	0	53	Black or African American	Postmenopausal (prior bilateral ovariectomy OR > 12 months since LMP with no prior hysterectomy)	Not Hispanic or Latino
131595	Paclitaxel + AMG 386	1	0	0	0	43	White	Premenopausal(<6 months since LMP AND no prior bilateral ovariectomy AND not on estrogen replacement)	Hispanic or Latino
167271	T-DM1 + Pertuzumab	1	1	0	0	33	Black or African American	Premenopausal(<6 months since LMP AND no prior bilateral ovariectomy AND not on estrogen replacement)	Not Hispanic or Latino
166412	Paclitaxel + Trastuzumab	1	1	0	0	37	White	Premenopausal(<6 months since LMP AND no prior bilateral ovariectomy AND not on estrogen replacement)	Hispanic or Latino
884266	Paclitaxel + Ganetespib	1	0	0	0	49	White	Above categories not applicable AND Age < 50	Not Hispanic or Latino
604199	Paclitaxel + MK-2206	1	0	0	0	60	Asian	Postmenopausal (prior bilateral ovariectomy OR > 12 months since LMP with no prior hysterectomy)	Not Hispanic or Latino
947398	T-DM1 + Pertuzumab	1	1	0	1	44	White	Premenopausal(<6 months since LMP AND no prior bilateral ovariectomy AND not on estrogen replacement)	Hispanic or Latino
689480	Paclitaxel + AMG 386	1	0	0	0	54	White	Premenopausal(<6 months since LMP AND no prior bilateral ovariectomy AND not on estrogen replacement)	Not Hispanic or Latino
146033	Paclitaxel + Pertuzumab + Trastuzumab	1	1	0	1	53	White	Perimenopausal(6-12 months since LMP AND no prior bilateral ovariectomy AND not on estrogen replacement)	Not Hispanic or Latino
564701	Paclitaxel + Ganitumab	0	0	1	0	31	White	Premenopausal(<6 months since LMP AND no prior bilateral ovariectomy AND not on estrogen replacement)	Not Hispanic or Latino
498024	Paclitaxel + Ganetespib	0	0	1	0	57	White	Postmenopausal (prior bilateral ovariectomy OR > 12 months since LMP with no prior hysterectomy)	Not Hispanic or Latino
641697	Paclitaxel + Ganetespib	1	0	1	0	26	White	Premenopausal(<6 months since LMP AND no prior bilateral ovariectomy AND not on estrogen replacement)	Not Hispanic or Latino
672734	Paclitaxel + Ganitumab	1	0	1	0	39	White	Premenopausal(< 6 months since LMP AND no prior bilateral ovariectomy AND not on estrogen replacement)	Not Hispanic or Latino
922872	Paclitaxel	1	0	0	0	65	White	Postmenopausal (prior bilateral ovariectomy OR > 12 months since LMP with no prior hysterectomy)	Not Hispanic or Latino
522140	Paclitaxel	1	0	0	0	55	Black or African American	Above categories not applicable AND Age > 50	Not Hispanic or Latino
413211	T-DM1 + Pertuzumab	1	1	0	0	66	White	Postmenopausal (prior bilateral ovariectomy OR > 12 months since LMP with no prior hysterectomy)	Not Hispanic or Latino
279902	Paclitaxel + Ganetespib	1	0	0	1	42	White	Premenopausal(<6 months since LMP AND no prior bilateral ovariectomy AND not on estrogen replacement)	Not Hispanic or Latino
638126	Paclitaxel	1	0	0	0	58	White	NA	NA
551795	Paclitaxel + Pertuzumab + Trastuzumab	0	1	1	1	40	White	Premenopausal(<6 months since LMP AND no prior bilateral ovariectomy AND not on estrogen replacement)	Not Hispanic or Latino
306401	Paclitaxel + AMG 386	1	0	1	1	58	White	Above categories not applicable AND Age > 50	Not Hispanic or Latino
571995	Paclitaxel + AMG 386	0	0	1	0	57	White	Postmenopausal (prior bilateral ovariectomy OR > 12 months since LMP with no prior hysterectomy)	Not Hispanic or Latino
506623	Paclitaxel + MK-2206	0	0	1	0	69	White	Postmenopausal (prior bilateral ovariectomy OR > 12 months since LMP with no prior hysterectomy)	Not Hispanic or Latino
498985	Paclitaxel + AMG 386 + Trastuzumab	1	1	0	0	25	White	Premenopausal(<6 months since LMP AND no prior bilateral ovariectomy AND not on estrogen replacement)	Not Hispanic or Latino
240035	Paclitaxel + Ganetespib	1	0	1	0	68	White	Postmenopausal (prior bilateral ovariectomy OR > 12 months since LMP with no prior hysterectomy)	Not Hispanic or Latino
172168	Paclitaxel	0	0	1	0	40	White	Premenopausal(<6 months since LMP AND no prior bilateral ovariectomy AND not on estrogen replacement)	Not Hispanic or Latino
104384	Paclitaxel + Pembrolizumab	1	0	1	0	42	American Indian or Alaska Native	Premenopausal(<6 months since LMP AND no prior bilateral ovariectomy AND not on estrogen replacement)	Not Hispanic or Latino
828199	Paclitaxel + Neratinib	1	0	0	0	43	Black or African American	Premenopausal(< 6 months since LMP AND no prior bilateral ovariectomy AND not on estrogen replacement)	Not Hispanic or Latino
613961	Paclitaxel + Ganetespib	0	0	1	1	45	White	Premenopausal(<6 months since LMP AND no prior bilateral ovariectomy AND not on estrogen replacement)	Not Hispanic or Latino
376676	Paclitaxel + Ganitumab	0	0	1	0	48	White	Premenopausal(<6 months since LMP AND no prior bilateral ovariectomy AND not on estrogen replacement)	Not Hispanic or Latino
436371	Paclitaxel	1	0	1	0	60	White	Postmenopausal (prior bilateral ovariectomy OR > 12 months since LMP with no prior hysterectomy)	Not Hispanic or Latino
342142	Paclitaxel + Ganetespib	0	0	1	1	54	White	Postmenopausal (prior bilateral ovariectomy OR > 12 months since LMP with no prior hysterectomy)	Not Hispanic or Latino
554577	Paclitaxel + Ganetespib	1	0	0	0	52	White	Above categories not applicable AND Age > 50	Not Hispanic or Latino
570685	Paclitaxel + Pertuzumab + Trastuzumab	1	1	0	0	70	Black or African American	Above categories not applicable AND Age > 50	Not Hispanic or Latino
986734	Paclitaxel + Ganetespib	1	0	0	0	33	Black or African American	Premenopausal(<6 months since LMP AND no prior bilateral ovariectomy AND not on estrogen replacement)	Not Hispanic or Latino
999264	Paclitaxel + Pertuzumab + Trastuzumab	0	1	1	1	44	White	Premenopausal(<6 months since LMP AND no prior bilateral ovariectomy AND not on estrogen replacement)	Not Hispanic or Latino
786003	T-DM1 + Pertuzumab	1	1	1	1	57	White	Postmenopausal (prior bilateral ovariectomy OR > 12 months since LMP with no prior hysterectomy)	Not Hispanic or Latino
311455	Paclitaxel	1	0	0	0	58	Asian	Postmenopausal (prior bilateral ovariectomy OR > 12 months since LMP with no prior hysterectomy)	Not Hispanic or Latino
663144	Paclitaxel + Ganitumab	1	0	1	0	48	White	Perimenopausal(6-12 months since LMP AND no prior bilateral ovariectomy AND not on estrogen replacement)	Not Hispanic or Latino
960029	Paclitaxel + Pertuzumab + Trastuzumab	1	1	0	0	43	Native Hawaiian or Pacific Islander	Premenopausal(<6 months since LMP AND no prior bilateral ovariectomy AND not on estrogen replacement)	Not Hispanic or Latino
988665	Paclitaxel + Ganetespib	1	0	0	0	49	White	Premenopausal(<6 months since LMP AND no prior bilateral ovariectomy AND not on estrogen replacement)	Not Hispanic or Latino
802105	Paclitaxel + Pembrolizumab	1	0	0	0	44	White	Premenopausal(<6 months since LMP AND no prior bilateral ovariectomy AND not on estrogen replacement)	Not Hispanic or Latino
494022	T-DM1 + Pertuzumab	0	1	1	0	58	Asian	Postmenopausal (prior bilateral ovariectomy OR > 12 months since LMP with no prior hysterectomy)	Not Hispanic or Latino
623569	Paclitaxel + Ganetespib	0	0	1	1	40	Black or African American	Premenopausal(<6 months since LMP AND no prior bilateral ovariectomy AND not on estrogen replacement)	Not Hispanic or Latino
618717	Paclitaxel + Pertuzumab + Trastuzumab	1	1	0	0	29	White	Premenopausal(<6 months since LMP AND no prior bilateral ovariectomy AND not on estrogen replacement)	Not Hispanic or Latino
493775	Paclitaxel + Ganetespib	0	0	1	1	41	White	Premenopausal(<6 months since LMP AND no prior bilateral ovariectomy AND not on estrogen replacement)	Not Hispanic or Latino
355292	Paclitaxel + Ganetespib	1	0	1	0	36	White	Premenopausal(<6 months since LMP AND no prior bilateral ovariectomy AND not on estrogen replacement)	Not Hispanic or Latino
708387	Paclitaxel + ABT 888 + Carboplatin	0	0	1	1	29	White	Premenopausal(<6 months since LMP AND no prior bilateral ovariectomy AND not on estrogen replacement)	Not Hispanic or Latino
257735	Paclitaxel	0	0	1	0	48	White	Premenopausal(<6 months since LMP AND no prior bilateral ovariectomy AND not on estrogen replacement)	Not Hispanic or Latino
625854	Paclitaxel + Pembrolizumab	0	0	1	1	51	White	Postmenopausal (prior bilateral ovariectomy OR > 12 months since LMP with no prior hysterectomy)	Hispanic or Latino
229824	Paclitaxel + ABT 888 + Carboplatin	1	0	0	0	60	White	Postmenopausal (prior bilateral ovariectomy OR > 12 months since LMP with no prior hysterectomy)	Not Hispanic or Latino
152090	Paclitaxel	1	0	1	1	30	White	Premenopausal(<6 months since LMP AND no prior bilateral ovariectomy AND not on estrogen replacement)	Hispanic or Latino
735673	Paclitaxel	1	0	0	0	44	White	Premenopausal(<6 months since LMP AND no prior bilateral ovariectomy AND not on estrogen replacement)	Not Hispanic or Latino
460642	Paclitaxel + Ganitumab	1	0	0	0	45	White		Not Hispanic or Latino
515281	Paclitaxel + Ganitumab	1	0	0	0	46	White	Premenopausal(<6 months since LMP AND no prior bilateral ovariectomy AND not on estrogen replacement)	Not Hispanic or Latino
414844	Paclitaxel	1	0	1	0	51	White	Premenopausal(<6 months since LMP AND no prior bilateral ovariectomy AND not on estrogen replacement)	Not Hispanic or Latino
851180	Paclitaxel + Neratinib	1	1	0	0	50	White	Above categories not applicable AND Age > 50	Hispanic or Latino
848003	Paclitaxel + AMG 386	0	0	1	0	57	White	Postmenopausal (prior bilateral ovariectomy OR > 12 months since LMP with no prior hysterectomy)	Not Hispanic or Latino
131961	T-DM1 + Pertuzumab	1	1	0	1	44	White		Not Hispanic or Latino
795996	Paclitaxel + Pertuzumab + Trastuzumab	1	1	1	1	47	White	Premenopausal(<6 months since LMP AND no prior bilateral ovariectomy AND not on estrogen replacement)	Hispanic or Latino
683457	Paclitaxel + Ganitumab	0	0	1	0	50	Black or African American		Not Hispanic or Latino
767934	Paclitaxel	0	0	1	1	68	White	Above categories not applicable AND Age > 50	Not Hispanic or Latino
587388	Paclitaxel + ABT 888 + Carboplatin	1	0	0	0	52	White	Postmenopausal (prior bilateral ovariectomy OR > 12 months since LMP with no prior hysterectomy)	Not Hispanic or Latino
105513	Paclitaxel + AMG 386	1	0	1	1	48	White	Premenopausal(< 6 months since LMP AND no prior bilateral ovariectomy AND not on estrogen replacement)	Not Hispanic or Latino
277848	Paclitaxel + Neratinib	1	1	0	0	66	White	Postmenopausal (prior bilateral ovariectomy OR > 12 months since LMP with no prior hysterectomy)	Not Hispanic or Latino
543795	Paclitaxel + Pembrolizumab	1	0	0	0	47	White	Premenopausal(<6 months since LMP AND no prior bilateral ovariectomy AND not on estrogen replacement)	Not Hispanic or Latino
122579	Paclitaxel	1	0	0	0	57	White	Postmenopausal (prior bilateral ovariectomy OR > 12 months since LMP with no prior hysterectomy)	Not Hispanic or Latino
518000	Paclitaxel + MK-2206	0	0	1	0	34	White	Premenopausal(<6 months since LMP AND no prior bilateral ovariectomy AND not on estrogen replacement)	Not Hispanic or Latino
501303	Paclitaxel + Trastuzumab	0	1	1	1	47	Asian	Premenopausal(<6 months since LMP AND no prior bilateral ovariectomy AND not on estrogen replacement)	Not Hispanic or Latino
139973	Paclitaxel	1	0	0	0	41	White		Not Hispanic or Latino
778527	Paclitaxel + MK-2206	0	0	1	1	44	Black or African American	Premenopausal(<6 months since LMP AND no prior bilateral ovariectomy AND not on estrogen replacement)	Not Hispanic or Latino
345907	Paclitaxel + MK-2206	0	0	1	0	61	Asian	Postmenopausal (prior bilateral ovariectomy OR > 12 months since LMP with no prior hysterectomy)	Not Hispanic or Latino
963604	Paclitaxel + AMG 386	1	0	0	0	51	White	Perimenopausal(6-12 months since LMP AND no prior bilateral ovariectomy AND not on estrogen replacement)	Not Hispanic or Latino
571276	Paclitaxel + Ganetespib	0	0	1	0	48	Black or African American	Premenopausal(<6 months since LMP AND no prior bilateral ovariectomy AND not on estrogen replacement)	Not Hispanic or Latino
861745	Paclitaxel + MK-2206	1	0	1	0	31	White	Premenopausal(<6 months since LMP AND no prior bilateral ovariectomy AND not on estrogen replacement)	Not Hispanic or Latino
517446	Paclitaxel	1	0	0	0	63	White	Postmenopausal (prior bilateral ovariectomy OR > 12 months since LMP with no prior hysterectomy)	Not Hispanic or Latino
528479	Paclitaxel + Ganetespib	0	0	0	0	63	White	Above categories not applicable AND Age > 50	Not Hispanic or Latino
431061	Paclitaxel + Pembrolizumab	1	0	1	0	57	White	Postmenopausal (prior bilateral ovariectomy OR > 12 months since LMP with no prior hysterectomy)	Not Hispanic or Latino
168044	Paclitaxel + Pembrolizumab	1	0	0	0	64	White	Postmenopausal (prior bilateral ovariectomy OR > 12 months since LMP with no prior hysterectomy)	Not Hispanic or Latino
227832	Paclitaxel + Neratinib	1	1	0	0	53	White	Perimenopausal(6-12 months since LMP AND no prior bilateral ovariectomy AND not on estrogen replacement)	Not Hispanic or Latino
860901	Paclitaxel + AMG 386	0	0	1	1	49	White	Premenopausal(<6 months since LMP AND no prior bilateral ovariectomy AND not on estrogen replacement)	Not Hispanic or Latino
724384	Paclitaxel	1	0	0	0	43	White	Premenopausal(<6 months since LMP AND no prior bilateral ovariectomy AND not on estrogen replacement)	Not Hispanic or Latino
621179	Paclitaxel + AMG 386	1	0	0	0	53	White	Above categories not applicable AND Age > 50	Not Hispanic or Latino
568953	Paclitaxel + AMG 386	1	0	0	0	59	White	Postmenopausal (prior bilateral ovariectomy OR > 12 months since LMP with no prior hysterectomy)	Not Hispanic or Latino
779739	Paclitaxel + MK-2206 + Trastuzumab	1	1	0	1	47	Asian	Premenopausal(<6 months since LMP AND no prior bilateral ovariectomy AND not on estrogen replacement)	Not Hispanic or Latino
863161	Paclitaxel + MK-2206 + Trastuzumab	0	1	0	1	55	White	Above categories not applicable AND Age > 50	Not Hispanic or Latino
247641	Paclitaxel	0	0	1	0	63	White	Postmenopausal (prior bilateral ovariectomy OR > 12 months since LMP with no prior hysterectomy)	Not Hispanic or Latino
495440	Paclitaxel	1	0	0	0	49	White	Premenopausal(< 6 months since LMP AND no prior bilateral ovariectomy AND not on estrogen replacement)	Not Hispanic or Latino
679787	Paclitaxel	0	0	1	0	33	White	Premenopausal(<6 months since LMP AND no prior bilateral ovariectomy AND not on estrogen replacement)	Not Hispanic or Latino
910188	Paclitaxel + Ganitumab	1	0	0	0	64	White	Postmenopausal (prior bilateral ovariectomy OR > 12 months since LMP with no prior hysterectomy)	Not Hispanic or Latino
141782	Paclitaxel + Trastuzumab	1	1	0	0	54	White	Perimenopausal (6-12 months since LMP AND no prior bilateral ovariectomy AND not on estrogen replacement)	Not Hispanic or Latino
401215	Paclitaxel + Ganetespib	1	0	0	0	46	White	Premenopausal(<6 months since LMP AND no prior bilateral ovariectomy AND not on estrogen replacement)	Not Hispanic or Latino
981664	Paclitaxel + Pertuzumab + Trastuzumab	1	1	0	1	50	Black or African American	Above categories not applicable AND Age > 50	Not Hispanic or Latino
683173	Paclitaxel + Pembrolizumab	1	0	0	1	51	White	Premenopausal(<6 months since LMP AND no prior bilateral ovariectomy AND not on estrogen replacement)	Not Hispanic or Latino
102011	Paclitaxel + Ganetespib	1	0	1	1	32	Black or African American	Premenopausal(<6 months since LMP AND no prior bilateral ovariectomy AND not on estrogen replacement)	Not Hispanic or Latino
703401	Paclitaxel	1	0	0	0	46	White	Premenopausal(<6 months since LMP AND no prior bilateral ovariectomy AND not on estrogen replacement)	Not Hispanic or Latino
664658	Paclitaxel + Pembrolizumab	1	0	0	1	39	White	Premenopausal(<6 months since LMP AND no prior bilateral ovariectomy AND not on estrogen replacement)	Hispanic or Latino
345460	Paclitaxel + Ganitumab	1	0	1	0	45	White	Premenopausal(<6 months since LMP AND no prior bilateral ovariectomy AND not on estrogen replacement)	Hispanic or Latino
999733	Paclitaxel + MK-2206	1	0	0	0	47	White	Premenopausal(<6 months since LMP AND no prior bilateral ovariectomy AND not on estrogen replacement)	Not Hispanic or Latino
689188	Paclitaxel + Ganetespib	1	0	1	1	72	Black or African American	Above categories not applicable AND Age > 50	Not Hispanic or Latino
285339	Paclitaxel + Pertuzumab + Trastuzumab	0	1	1	1	56	White	Postmenopausal (prior bilateral ovariectomy OR > 12 months since LMP with no prior hysterectomy)	Not Hispanic or Latino
572793	Paclitaxel + MK-2206	0	0	1	0	49	White		Hispanic or Latino
164468	Paclitaxel + Ganetespib	0	0	1	0	45	White	Premenopausal(<6 months since LMP AND no prior bilateral ovariectomy AND not on estrogen replacement)	Not Hispanic or Latino
473365	Paclitaxel + Pembrolizumab	1	0	0	0	63	White	Postmenopausal (prior bilateral ovariectomy OR > 12 months since LMP with no prior hysterectomy)	Not Hispanic or Latino
843554	Paclitaxel	0	0	1	0	31	Black or African American	Premenopausal(<6 months since LMP AND no prior bilateral ovariectomy AND not on estrogen replacement)	Not Hispanic or Latino
467622	Paclitaxel + Ganitumab	1	0	1	0	42	White	Premenopausal(<6 months since LMP AND no prior bilateral ovariectomy AND not on estrogen replacement)	Not Hispanic or Latino
483667	Paclitaxel + Pertuzumab + Trastuzumab	1	1	0	0	46	White	Premenopausal(<6 months since LMP AND no prior bilateral ovariectomy AND not on estrogen replacement)	Not Hispanic or Latino
798604	Paclitaxel + Ganitumab	0	0	1	1	55	White	Postmenopausal (prior bilateral ovariectomy OR > 12 months since LMP with no prior hysterectomy)	Not Hispanic or Latino
890372	Paclitaxel + Ganitumab	0	0	0	0	39	Black or African American	Premenopausal(<6 months since LMP AND no prior bilateral ovariectomy AND not on estrogen replacement)	Not Hispanic or Latino
208650	T-DM1 + Pertuzumab	1	1	0	0	39	White		Not Hispanic or Latino
532183	Paclitaxel	0	0	1	0	47	White	Above categories not applicable AND Age < 50	Not Hispanic or Latino
432114	Paclitaxel + Pertuzumab + Trastuzumab	1	1	1	1	50	White		Not Hispanic or Latino
804233	Paclitaxel + Pembrolizumab	0	0	1	1	46	White	Premenopausal(<6 months since LMP AND no prior bilateral ovariectomy AND not on estrogen replacement)	Not Hispanic or Latino
474874	Paclitaxel + Pertuzumab + Trastuzumab	0	1	0	1	41	White	Above categories not applicable AND Age < 50	Not Hispanic or Latino
651145	Paclitaxel + MK-2206	1	0	0	0	63	White	Postmenopausal (prior bilateral ovariectomy OR > 12 months since LMP with no prior hysterectomy)	Hispanic or Latino
614434	Paclitaxel + MK-2206 + Trastuzumab	1	1	0	1	56	White	Above categories not applicable AND Age < 50	Hispanic or Latino
521860	Paclitaxel + AMG 386	0	0	1	0	35	White	Premenopausal(<6 months since LMP AND no prior bilateral ovariectomy AND not on estrogen replacement)	Hispanic or Latino
215932	Paclitaxel + AMG 386 + Trastuzumab	0	1	1	0	43	Asian	Premenopausal(<6 months since LMP AND no prior bilateral ovariectomy AND not on estrogen replacement)	Not Hispanic or Latino
793155	Paclitaxel + MK-2206	1	0	1	0	58	White	Postmenopausal (prior bilateral ovariectomy OR > 12 months since LMP with no prior hysterectomy)	Not Hispanic or Latino
484894	Paclitaxel	1	0	0	0	31	White	Premenopausal(<6 months since LMP AND no prior bilateral ovariectomy AND not on estrogen replacement)	Not Hispanic or Latino
242370	Paclitaxel + Pembrolizumab	1	0	0	1	38	White	Premenopausal(<6 months since LMP AND no prior bilateral ovariectomy AND not on estrogen replacement)	Not Hispanic or Latino
273691	Paclitaxel + Pertuzumab + Trastuzumab	1	1	0	1	46	White	Above categories not applicable AND Age < 50	Not Hispanic or Latino
618240	Paclitaxel + AMG 386	0	0	1	0	35	White	Premenopausal(<6 months since LMP AND no prior bilateral ovariectomy AND not on estrogen replacement)	Hispanic or Latino
490805	T-DM1 + Pertuzumab	1	1	0	1	42	White	Premenopausal(<6 months since LMP AND no prior bilateral ovariectomy AND not on estrogen replacement)	Not Hispanic or Latino
250274	T-DM1 + Pertuzumab	1	1	0	0	43	Asian	Above categories not applicable AND Age < 50	Not Hispanic or Latino
239910	Paclitaxel + Ganitumab	0	0	1	0	42	White	Premenopausal(<6 months since LMP AND no prior bilateral ovariectomy AND not on estrogen replacement)	Hispanic or Latino
356399	Paclitaxel	1	0	1	0	30	White	Premenopausal(<6 months since LMP AND no prior bilateral ovariectomy AND not on estrogen replacement)	Hispanic or Latino
972307	Paclitaxel + ABT 888 + Carboplatin	1	0	0	0	47	White	Premenopausal(< 6 months since LMP AND no prior bilateral ovariectomy AND not on estrogen replacement)	Not Hispanic or Latino
540539	Paclitaxel + ABT 888 + Carboplatin	0	0	1	1	35	Black or African American	Premenopausal(< 6 months since LMP AND no prior bilateral ovariectomy AND not on estrogen replacement)	Not Hispanic or Latino
294265	Paclitaxel + MK-2206	0	0	1	1	52	Asian	Postmenopausal (prior bilateral ovariectomy OR > 12 months since LMP with no prior hysterectomy)	Not Hispanic or Latino
891645	Paclitaxel + Neratinib	0	1	0	0	37	White	Premenopausal(< 6 months since LMP AND no prior bilateral ovariectomy AND not on estrogen replacement)	Not Hispanic or Latino
527581	Paclitaxel + Pertuzumab + Trastuzumab	1	1	0	0	35	White	Premenopausal(<6 months since LMP AND no prior bilateral ovariectomy AND not on estrogen replacement)	Hispanic or Latino
371528	Paclitaxel + Pembrolizumab	1	0	0	0	70	White	Above categories not applicable AND Age > 50	Not Hispanic or Latino
410083	T-DM1 + Pertuzumab	0	1	0	1	55	Black or African American	Postmenopausal (prior bilateral ovariectomy OR > 12 months since LMP with no prior hysterectomy)	Not Hispanic or Latino
199960	Paclitaxel + AMG 386	0	0	1	0	33	White	Premenopausal(<6 months since LMP AND no prior bilateral ovariectomy AND not on estrogen replacement)	Hispanic or Latino
227055	Paclitaxel + AMG 386 + Trastuzumab	1	1	1	0	40	Black or African American	Premenopausal(<6 months since LMP AND no prior bilateral ovariectomy AND not on estrogen replacement)	Not Hispanic or Latino
830486	Paclitaxel + Ganetespib	0	0	1	0	36	White	Postmenopausal (prior bilateral ovariectomy OR > 12 months since LMP with no prior hysterectomy)	Hispanic or Latino
786753	Paclitaxel + MK-2206 + Trastuzumab	0	1	0	0	59	Asian	Postmenopausal (prior bilateral ovariectomy OR > 12 months since LMP with no prior hysterectomy)	Not Hispanic or Latino
253531	T-DM1 + Pertuzumab	1	1	0	1	59	White	Above categories not applicable AND Age > 50	Not Hispanic or Latino
510543	Paclitaxel + Ganetespib	1	0	1	0	62	White		Not Hispanic or Latino
591180	Paclitaxel + Neratinib	0	0	1	0	57	White	Above categories not applicable AND Age > 50	Not Hispanic or Latino
766301	Paclitaxel + AMG 386	1	0	0	0	49	White	Premenopausal(< 6 months since LMP AND no prior bilateral ovariectomy AND not on estrogen replacement)	Hispanic or Latino
590299	Paclitaxel + AMG 386	0	0	1	0	44	White	Premenopausal(<6 months since LMP AND no prior bilateral ovariectomy AND not on estrogen replacement)	Hispanic or Latino
580541	Paclitaxel	1	0	0	0	61	White	Above categories not applicable AND Age > 50	Not Hispanic or Latino
690410	Paclitaxel + Ganetespib	1	0	0	0	69	White	Postmenopausal (prior bilateral ovariectomy OR > 12 months since LMP with no prior hysterectomy)	Not Hispanic or Latino
654064	Paclitaxel + MK-2206	1	0	0	0	34	White	Premenopausal(<6 months since LMP AND no prior bilateral ovariectomy AND not on estrogen replacement)	Not Hispanic or Latino
614044	Paclitaxel	0	0	0	0	52	Black or African American	Above categories not applicable AND Age > 50	Not Hispanic or Latino
791321	Paclitaxel + MK-2206	0	0	1	0	31	White	Premenopausal(<6 months since LMP AND no prior bilateral ovariectomy AND not on estrogen replacement)	Hispanic or Latino
284355	Paclitaxel + ABT 888 + Carboplatin	0	0	1	0	41	White	Premenopausal(< 6 months since LMP AND no prior bilateral ovariectomy AND not on estrogen replacement)	Not Hispanic or Latino
422454	Paclitaxel + MK-2206	1	0	0	0	45	Asian	Premenopausal(<6 months since LMP AND no prior bilateral ovariectomy AND not on estrogen replacement)	Not Hispanic or Latino
213672	Paclitaxel + Ganetespib	1	0	0	0	39	White	Premenopausal(<6 months since LMP AND no prior bilateral ovariectomy AND not on estrogen replacement)	Hispanic or Latino
550421	Paclitaxel + Ganetespib	0	0	1	0	49	Black or African American	Postmenopausal (prior bilateral ovariectomy OR > 12 months since LMP with no prior hysterectomy)	Not Hispanic or Latino
929391	Paclitaxel	0	0	1	0	65	White	Postmenopausal (prior bilateral ovariectomy OR > 12 months since LMP with no prior hysterectomy)	Not Hispanic or Latino
477994	Paclitaxel + MK-2206 + Trastuzumab	1	1	1	1	54	White	Premenopausal(<6 months since LMP AND no prior bilateral ovariectomy AND not on estrogen replacement)	Not Hispanic or Latino
119928	Paclitaxel + Ganetespib	0	0	1	0	39	White	Premenopausal(<6 months since LMP AND no prior bilateral ovariectomy AND not on estrogen replacement)	Not Hispanic or Latino
913527	Paclitaxel	0	0	1	0	46	White	Premenopausal(<6 months since LMP AND no prior bilateral ovariectomy AND not on estrogen replacement)	Not Hispanic or Latino
259899	Paclitaxel	0	0	1	0	41	White	Premenopausal(<6 months since LMP AND no prior bilateral ovariectomy AND not on estrogen replacement)	Hispanic or Latino
676630	Paclitaxel + Ganitumab	0	0	1	1	42	White	Above categories not applicable AND Age < 50	Hispanic or Latino
894673	Paclitaxel + MK-2206 + Trastuzumab	1	1	0	0	59	White	Above categories not applicable AND Age > 50	Not Hispanic or Latino
622688	Paclitaxel + Pembrolizumab	0	0	1	1	29	Black or African American	Premenopausal(<6 months since LMP AND no prior bilateral ovariectomy AND not on estrogen replacement)	Not Hispanic or Latino
870077	Paclitaxel + Ganitumab	1	0	0	0	60	White	Above categories not applicable AND Age > 50	Not Hispanic or Latino
866660	Paclitaxel	1	0	0	0	38	White	Premenopausal(<6 months since LMP AND no prior bilateral ovariectomy AND not on estrogen replacement)	Not Hispanic or Latino
177795	Paclitaxel + Pembrolizumab	0	0	1	1	58	White	Postmenopausal (prior bilateral ovariectomy OR > 12 months since LMP with no prior hysterectomy)	Not Hispanic or Latino
685795	Paclitaxel + AMG 386 + Trastuzumab	1	1	0	0	64	White	Postmenopausal (prior bilateral ovariectomy OR > 12 months since LMP with no prior hysterectomy)	Not Hispanic or Latino
218503	Paclitaxel + MK-2206	1	0	0	0	52	White	Postmenopausal (prior bilateral ovariectomy OR > 12 months since LMP with no prior hysterectomy)	Not Hispanic or Latino
802308	Paclitaxel + Ganitumab	0	0	1	0	52	Black or African American	Premenopausal(<6 months since LMP AND no prior bilateral ovariectomy AND not on estrogen replacement)	Not Hispanic or Latino
741535	Paclitaxel	1	0	0	0	33	White	Premenopausal(<6 months since LMP AND no prior bilateral ovariectomy AND not on estrogen replacement)	Not Hispanic or Latino
550157	Paclitaxel	0	0	1	1	63	White	Postmenopausal (prior bilateral ovariectomy OR > 12 months since LMP with no prior hysterectomy)	Hispanic or Latino
362150	Paclitaxel + Ganitumab	1	0	1	0	44	White	Above categories not applicable AND Age < 50	Not Hispanic or Latino
317402	Paclitaxel + MK-2206	1	0	0	0	53	White	Above categories not applicable AND Age > 50	Not Hispanic or Latino
188700	Paclitaxel + Ganitumab	0	0	1	1	58	White	Postmenopausal (prior bilateral ovariectomy OR > 12 months since LMP with no prior hysterectomy)	Not Hispanic or Latino
547892	Paclitaxel + Ganitumab	1	0	0	0	48	White	Perimenopausal(6-12 months since LMP AND no prior bilateral ovariectomy AND not on estrogen replacement)	Not Hispanic or Latino
738041	Paclitaxel + Pertuzumab + Trastuzumab	1	1	1	1	37	White	Perimenopausal(6-12 months since LMP AND no prior bilateral ovariectomy AND not on estrogen replacement)	Not Hispanic or Latino
658541	Paclitaxel	1	0	1	0	64	White	Postmenopausal (prior bilateral ovariectomy OR > 12 months since LMP with no prior hysterectomy)	Not Hispanic or Latino
900959	Paclitaxel + Pertuzumab + Trastuzumab	1	1	0	0	63	White	Postmenopausal (prior bilateral ovariectomy OR > 12 months since LMP with no prior hysterectomy)	Not Hispanic or Latino
130892	Paclitaxel + MK-2206	1	0	1	1	50	White	Premenopausal(<6 months since LMP AND no prior bilateral ovariectomy AND not on estrogen replacement)	Not Hispanic or Latino
893874	Paclitaxel + Ganetespib	0	0	1	1	37	White	Premenopausal(<6 months since LMP AND no prior bilateral ovariectomy AND not on estrogen replacement)	Hispanic or Latino
618860	Paclitaxel + Ganitumab	1	0	1	0	48	White	Premenopausal(<6 months since LMP AND no prior bilateral ovariectomy AND not on estrogen replacement)	Not Hispanic or Latino
628788	Paclitaxel + Ganitumab	0	0	1	0	32	White	Premenopausal(<6 months since LMP AND no prior bilateral ovariectomy AND not on estrogen replacement)	Not Hispanic or Latino
504838	Paclitaxel	0	0	0	0	69	White	Above categories not applicable AND Age > 50	Not Hispanic or Latino
794128	Paclitaxel + Ganitumab	0	0	0	0	44	White	Premenopausal(<6 months since LMP AND no prior bilateral ovariectomy AND not on estrogen replacement)	Hispanic or Latino
882553	Paclitaxel + AMG 386	1	0	0	0	47	White	Premenopausal(<6 months since LMP AND no prior bilateral ovariectomy AND not on estrogen replacement)	Hispanic or Latino
732137	Paclitaxel + MK-2206	0	0	1	0	54	White	Postmenopausal (prior bilateral ovariectomy OR > 12 months since LMP with no prior hysterectomy)	Not Hispanic or Latino
332655	Paclitaxel + MK-2206	0	0	1	1	56	White	Postmenopausal (prior bilateral ovariectomy OR > 12 months since LMP with no prior hysterectomy)	Not Hispanic or Latino
845147	Paclitaxel + MK-2206	1	0	0	0	46	White	Above categories not applicable AND Age < 50	Not Hispanic or Latino
122287	T-DM1 + Pertuzumab	1	1	1	1	54	White	Postmenopausal (prior bilateral ovariectomy OR > 12 months since LMP with no prior hysterectomy)	Hispanic or Latino
535415	Paclitaxel + MK-2206 + Trastuzumab	0	1	0	1	56	White	Above categories not applicable AND Age > 50	Hispanic or Latino
851223	Paclitaxel + AMG 386	1	0	1	0	36	White	Premenopausal(<6 months since LMP AND no prior bilateral ovariectomy AND not on estrogen replacement)	Not Hispanic or Latino
391942	Paclitaxel + Pembrolizumab	0	0	1	1	54	White	Postmenopausal (prior bilateral ovariectomy OR > 12 months since LMP with no prior hysterectomy)	Not Hispanic or Latino
342959	Paclitaxel + MK-2206	0	0	0	1	60	White	Postmenopausal (prior bilateral ovariectomy OR > 12 months since LMP with no prior hysterectomy)	Hispanic or Latino
518576	Paclitaxel + Ganetespib	0	0	0	1	50	White	Perimenopausal(6-12 months since LMP AND no prior bilateral ovariectomy AND not on estrogen replacement)	Not Hispanic or Latino
971492	Paclitaxel + AMG 386	1	0	1	0	32	White	Perimenopausal(6-12 months since LMP AND no prior bilateral ovariectomy AND not on estrogen replacement)	Not Hispanic or Latino
269899	Paclitaxel + Ganetespib	1	0	0	1	58	White		Not Hispanic or Latino
894491	Paclitaxel + ABT 888 + Carboplatin	1	0	1	0	49	Asian	Postmenopausal (prior bilateral ovariectomy OR > 12 months since LMP with no prior hysterectomy)	Not Hispanic or Latino
489194	Paclitaxel + Pembrolizumab	1	0	1	1	33	White	Premenopausal(<6 months since LMP AND no prior bilateral ovariectomy AND not on estrogen replacement)	Not Hispanic or Latino
300724	Paclitaxel	1	0	0	0	59	White	Postmenopausal (prior bilateral ovariectomy OR > 12 months since LMP with no prior hysterectomy)	Not Hispanic or Latino
674897	Paclitaxel	0	0	1	0	50	Black or African American	Premenopausal(<6 months since LMP AND no prior bilateral ovariectomy AND not on estrogen replacement)	Not Hispanic or Latino
729732	Paclitaxel + MK-2206	1	0	0	0	36	White	Premenopausal(<6 months since LMP AND no prior bilateral ovariectomy AND not on estrogen replacement)	Not Hispanic or Latino
635632	Paclitaxel + MK-2206 + Trastuzumab	0	1	0	1	46	Asian	Perimenopausal(6-12 months since LMP AND no prior bilateral ovariectomy AND not on estrogen replacement)	Not Hispanic or Latino
509012	Paclitaxel + Ganitumab	0	0	1	1	52	White	Postmenopausal (prior bilateral ovariectomy OR > 12 months since LMP with no prior hysterectomy)	Not Hispanic or Latino
991818	Paclitaxel + Pertuzumab + Trastuzumab	1	1	0	1	46	White	Premenopausal(<6 months since LMP AND no prior bilateral ovariectomy AND not on estrogen replacement)	Not Hispanic or Latino
290413	Paclitaxel + AMG 386 + Trastuzumab	1	1	0	0	59	White	Postmenopausal (prior bilateral ovariectomy OR > 12 months since LMP with no prior hysterectomy)	Not Hispanic or Latino
319324	Paclitaxel + MK-2206 + Trastuzumab	1	1	0	0	48	White	Premenopausal(<6 months since LMP AND no prior bilateral ovariectomy AND not on estrogen replacement)	Not Hispanic or Latino
157270	Paclitaxel + AMG 386 + Trastuzumab	1	1	0	0	43	White	Premenopausal(<6 months since LMP AND no prior bilateral ovariectomy AND not on estrogen replacement)	Not Hispanic or Latino
748611	Paclitaxel	1	0	1	1	59	Black or African American	Postmenopausal (prior bilateral ovariectomy OR > 12 months since LMP with no prior hysterectomy)	Not Hispanic or Latino
689076	Paclitaxel	1	0	0	0	32	White	Above categories not applicable AND Age < 50	Not Hispanic or Latino
587604	Paclitaxel	0	0	1	0	45	White	Premenopausal(<6 months since LMP AND no prior bilateral ovariectomy AND not on estrogen replacement)	Not Hispanic or Latino
943879	Paclitaxel + Ganetespib	0	0	1	1	40	Asian	Premenopausal(<6 months since LMP AND no prior bilateral ovariectomy AND not on estrogen replacement)	Not Hispanic or Latino
601489	Paclitaxel + MK-2206 + Trastuzumab	0	1	1	0	54	Black or African American	Premenopausal(<6 months since LMP AND no prior bilateral ovariectomy AND not on estrogen replacement)	Not Hispanic or Latino
917762	Paclitaxel + Ganitumab	1	0	0	0	35	White	Premenopausal(<6 months since LMP AND no prior bilateral ovariectomy AND not on estrogen replacement)	Not Hispanic or Latino
516834	Paclitaxel + Ganitumab	1	0	0	0	46	White	Premenopausal(<6 months since LMP AND no prior bilateral ovariectomy AND not on estrogen replacement)	Not Hispanic or Latino
567201	Paclitaxel + Ganetespib	0	0	1	1	47	White	Premenopausal(<6 months since LMP AND no prior bilateral ovariectomy AND not on estrogen replacement)	Not Hispanic or Latino
607843	Paclitaxel	1	0	0	0	57	White	Postmenopausal (prior bilateral ovariectomy OR > 12 months since LMP with no prior hysterectomy)	Not Hispanic or Latino
318407	Paclitaxel + Ganitumab	0	0	1	0	58	White	Above categories not applicable AND Age > 50	Not Hispanic or Latino
233962	Paclitaxel + Neratinib	0	0	1	1	33	White	Premenopausal(< 6 months since LMP AND no prior bilateral ovariectomy AND not on estrogen replacement)	Not Hispanic or Latino
473505	Paclitaxel + Pembrolizumab	1	0	1	0	56	Black or African American	Postmenopausal (prior bilateral ovariectomy OR > 12 months since LMP with no prior hysterectomy)	Not Hispanic or Latino
689452	Paclitaxel	0	0	1	0	63	White		Not Hispanic or Latino
935460	Paclitaxel	0	0	1	0	65	White	Postmenopausal (prior bilateral ovariectomy OR > 12 months since LMP with no prior hysterectomy)	Not Hispanic or Latino
712917	Paclitaxel + Ganetespib	0	0	1	1	45	White	Premenopausal(<6 months since LMP AND no prior bilateral ovariectomy AND not on estrogen replacement)	Not Hispanic or Latino
609151	Paclitaxel + MK-2206 + Trastuzumab	0	1	1	1	40	White	Premenopausal(<6 months since LMP AND no prior bilateral ovariectomy AND not on estrogen replacement)	Not Hispanic or Latino
552313	Paclitaxel + Neratinib	0	1	1	1	61	Asian	Postmenopausal (prior bilateral ovariectomy OR > 12 months since LMP with no prior hysterectomy)	Not Hispanic or Latino
181442	Paclitaxel	0	0	1	0	63	White	Postmenopausal (prior bilateral ovariectomy OR > 12 months since LMP with no prior hysterectomy)	Not Hispanic or Latino
145777	Paclitaxel + Ganitumab	1	0	0	0	30	Asian	Above categories not applicable AND Age < 50	Not Hispanic or Latino
254060	Paclitaxel + AMG 386	0	0	1	1	38	White	Premenopausal(<6 months since LMP AND no prior bilateral ovariectomy AND not on estrogen replacement)	Not Hispanic or Latino
411806	Paclitaxel + Ganetespib	1	0	0	0	45	White	Premenopausal(<6 months since LMP AND no prior bilateral ovariectomy AND not on estrogen replacement)	Not Hispanic or Latino
491779	T-DM1 + Pertuzumab	1	1	1	1	70	White	Postmenopausal (prior bilateral ovariectomy OR > 12 months since LMP with no prior hysterectomy)	Not Hispanic or Latino
575457	Paclitaxel + Pertuzumab + Trastuzumab	0	1	1	1	46	White	Premenopausal(<6 months since LMP AND no prior bilateral ovariectomy AND not on estrogen replacement)	Hispanic or Latino
180663	Paclitaxel + MK-2206	1	0	1	0	39	White	Premenopausal(<6 months since LMP AND no prior bilateral ovariectomy AND not on estrogen replacement)	Not Hispanic or Latino
896939	Paclitaxel + Pembrolizumab	1	0	0	0	63	Asian	Postmenopausal (prior bilateral ovariectomy OR > 12 months since LMP with no prior hysterectomy)	Not Hispanic or Latino
415039	Paclitaxel + Neratinib	1	1	0	0	50	White	Premenopausal(< 6 months since LMP AND no prior bilateral ovariectomy AND not on estrogen replacement)	Not Hispanic or Latino
138425	T-DM1 + Pertuzumab	0	1	1	1	62	White	Postmenopausal (prior bilateral ovariectomy OR > 12 months since LMP with no prior hysterectomy)	Not Hispanic or Latino
783771	Paclitaxel	1	0	1	0	31	Black or African American	Perimenopausal(6-12 months since LMP AND no prior bilateral ovariectomy AND not on estrogen replacement)	Not Hispanic or Latino
293142	Paclitaxel	1	0	0	0	56	White	Postmenopausal (prior bilateral ovariectomy OR > 12 months since LMP with no prior hysterectomy)	Not Hispanic or Latino
706639	Paclitaxel	0	0	1	0	50	White	Perimenopausal(6-12 months since LMP AND no prior bilateral ovariectomy AND not on estrogen replacement)	Hispanic or Latino
930853	Paclitaxel + AMG 386	1	0	0	1	45	Native Hawaiian or Other Pacific Islande	Premenopausal(<6 months since LMP AND no prior bilateral ovariectomy AND not on estrogen replacement)	Not Hispanic or Latino
303685	Paclitaxel + Pembrolizumab	1	0	1	1	71	White	Postmenopausal (prior bilateral ovariectomy OR > 12 months since LMP with no prior hysterectomy)	Not Hispanic or Latino
930172	Paclitaxel + Neratinib	1	1	0	0	44	White	Perimenopausal(6-12 months since LMP AND no prior bilateral ovariectomy AND not on estrogen replacement)	Not Hispanic or Latino
289107	Paclitaxel + Pembrolizumab	0	0	1	1	50	American Indian or Alaska Native	Postmenopausal (prior bilateral ovariectomy OR > 12 months since LMP with no prior hysterectomy)	Hispanic or Latino
563681	Paclitaxel + Ganitumab	1	0	1	0	23	White	Premenopausal(<6 months since LMP AND no prior bilateral ovariectomy AND not on estrogen replacement)	Hispanic or Latino
848371	Paclitaxel + Pembrolizumab	0	0	1	1	32	White	Premenopausal(<6 months since LMP AND no prior bilateral ovariectomy AND not on estrogen replacement)	Hispanic or Latino
960490	Paclitaxel + Pembrolizumab	0	0	1	1	36	White	Premenopausal(<6 months since LMP AND no prior bilateral ovariectomy AND not on estrogen replacement)	Not Hispanic or Latino
810965	Paclitaxel + Ganetespib	0	0	1	1	66	White	Postmenopausal (prior bilateral ovariectomy OR > 12 months since LMP with no prior hysterectomy)	Not Hispanic or Latino
409288	Paclitaxel	0	0	1	0	77	Black or African American		Not Hispanic or Latino
208303	Paclitaxel + Ganetespib	0	0	1	1	64	White	Above categories not applicable AND Age > 50	Not Hispanic or Latino
282777	Paclitaxel + Ganetespib	1	0	0	0	48	White	Premenopausal(<6 months since LMP AND no prior bilateral ovariectomy AND not on estrogen replacement)	Not Hispanic or Latino
774840	Paclitaxel + Ganitumab	0	0	1	1	56	White	Above categories not applicable AND Age > 50	Not Hispanic or Latino
301665	Paclitaxel + AMG 386 + Trastuzumab	1	1	0	0	52	White	Premenopausal(<6 months since LMP AND no prior bilateral ovariectomy AND not on estrogen replacement)	Not Hispanic or Latino
930903	Paclitaxel + Ganetespib	1	0	1	0	34	White	Premenopausal(<6 months since LMP AND no prior bilateral ovariectomy AND not on estrogen replacement)	Hispanic or Latino
489973	Paclitaxel + AMG 386	0	0	1	0	39	Black or African American	Above categories not applicable AND Age < 50	Not Hispanic or Latino
714205	Paclitaxel + ABT 888 + Carboplatin	0	0	1	1	68	White	Postmenopausal (prior bilateral ovariectomy OR > 12 months since LMP with no prior hysterectomy)	Not Hispanic or Latino
635862	Paclitaxel + AMG 386	0	0	1	0	37	Asian,White	Premenopausal(< 6 months since LMP AND no prior bilateral ovariectomy AND not on estrogen replacement)	Not Hispanic or Latino
783427	Paclitaxel	1	0	1	1	34	White	Premenopausal(<6 months since LMP AND no prior bilateral ovariectomy AND not on estrogen replacement)	Not Hispanic or Latino
519738	Paclitaxel + Neratinib	0	1	0	1	58	White	Postmenopausal (prior bilateral ovariectomy OR > 12 months since LMP with no prior hysterectomy)	Not Hispanic or Latino
831848	T-DM1 + Pertuzumab	0	1	1	1	38	White	Premenopausal(<6 months since LMP AND no prior bilateral ovariectomy AND not on estrogen replacement)	Not Hispanic or Latino
323721	Paclitaxel + MK-2206	1	0	0	0	65	White	Above categories not applicable AND Age > 50	Not Hispanic or Latino
275626	Paclitaxel + AMG 386	0	0	1	1	42	Native Hawaiian or Pacific Islander;White	Premenopausal(<6 months since LMP AND no prior bilateral ovariectomy AND not on estrogen replacement)	Not Hispanic or Latino
296123	Paclitaxel + Ganitumab	0	0	1	1	62	White	Postmenopausal (prior bilateral ovariectomy OR > 12 months since LMP with no prior hysterectomy)	Not Hispanic or Latino
237158	Paclitaxel + AMG 386	1	0	1	1	56	White	Postmenopausal (prior bilateral ovariectomy OR > 12 months since LMP with no prior hysterectomy)	Not Hispanic or Latino
906795	Paclitaxel + Trastuzumab	1	1	1	0	29	White	Premenopausal(<6 months since LMP AND no prior bilateral ovariectomy AND not on estrogen replacement)	Not Hispanic or Latino
212307	Paclitaxel + Ganitumab	1	0	0	0	34	White	Premenopausal(<6 months since LMP AND no prior bilateral ovariectomy AND not on estrogen replacement)	Not Hispanic or Latino
229328	Paclitaxel + Ganitumab	1	0	0	0	39	White	Premenopausal(<6 months since LMP AND no prior bilateral ovariectomy AND not on estrogen replacement)	Not Hispanic or Latino
333145	Paclitaxel + Pembrolizumab	1	0	1	1	49	White	Premenopausal(<6 months since LMP AND no prior bilateral ovariectomy AND not on estrogen replacement)	Hispanic or Latino
912836	Paclitaxel + Ganetespib	0	0	1	0	57	Asian	Postmenopausal (prior bilateral ovariectomy OR > 12 months since LMP with no prior hysterectomy)	Not Hispanic or Latino
327917	Paclitaxel + Ganitumab	0	0	1	0	56	Black or African American	Above categories not applicable AND Age > 50	Not Hispanic or Latino
887594	Paclitaxel + MK-2206	0	0	1	1	39	White	Above categories not applicable AND Age < 50	Not Hispanic or Latino
661730	Paclitaxel + AMG 386	0	0	1	1	39	White	Premenopausal(<6 months since LMP AND no prior bilateral ovariectomy AND not on estrogen replacement)	Not Hispanic or Latino
572016	Paclitaxel + Ganetespib	0	0	1	1	42	White	Premenopausal(<6 months since LMP AND no prior bilateral ovariectomy AND not on estrogen replacement)	Not Hispanic or Latino
156163	Paclitaxel + AMG 386	1	0	0	0	47	White	Premenopausal(<6 months since LMP AND no prior bilateral ovariectomy AND not on estrogen replacement)	Not Hispanic or Latino
202535	Paclitaxel + AMG 386 + Trastuzumab	1	1	0	0	32	White	Premenopausal(<6 months since LMP AND no prior bilateral ovariectomy AND not on estrogen replacement)	Not Hispanic or Latino
478055	Paclitaxel	1	0	0	0	31	Black or African American	Premenopausal(<6 months since LMP AND no prior bilateral ovariectomy AND not on estrogen replacement)	Not Hispanic or Latino
347516	Paclitaxel + Pembrolizumab	0	0	1	0	39	White	Above categories not applicable AND Age < 50	Not Hispanic or Latino
399478	Paclitaxel + AMG 386	0	0	1	1	54	White	Perimenopausal(6-12 months since LMP AND no prior bilateral ovariectomy AND not on estrogen replacement)	Not Hispanic or Latino
418593	Paclitaxel	1	0	0	0	32	White	Premenopausal(<6 months since LMP AND no prior bilateral ovariectomy AND not on estrogen replacement)	Not Hispanic or Latino
395249	Paclitaxel + Ganetespib	0	0	1	0	68	White	Postmenopausal (prior bilateral ovariectomy OR > 12 months since LMP with no prior hysterectomy)	Not Hispanic or Latino
369040	Paclitaxel	1	0	0	0	46	White	Premenopausal(<6 months since LMP AND no prior bilateral ovariectomy AND not on estrogen replacement)	Not Hispanic or Latino
759418	Paclitaxel + Ganetespib	1	0	0	0	42	White	Premenopausal(<6 months since LMP AND no prior bilateral ovariectomy AND not on estrogen replacement)	Not Hispanic or Latino
200222	Paclitaxel + MK-2206	1	0	0	0	70	White	Above categories not applicable AND Age > 50	Not Hispanic or Latino
651401	Paclitaxel + Pembrolizumab	0	0	1	0	37	White	Premenopausal(<6 months since LMP AND no prior bilateral ovariectomy AND not on estrogen replacement)	Not Hispanic or Latino
924812	Paclitaxel + AMG 386	0	0	0	0	60	White		Hispanic or Latino
555214	Paclitaxel + AMG 386 + Trastuzumab	0	1	1	1	49	White	Premenopausal(<6 months since LMP AND no prior bilateral ovariectomy AND not on estrogen replacement)	Not Hispanic or Latino
296841	Paclitaxel + Pertuzumab + Trastuzumab	1	1	0	1	65	White	Postmenopausal (prior bilateral ovariectomy OR > 12 months since LMP with no prior hysterectomy)	Not Hispanic or Latino
604380	Paclitaxel + ABT 888 + Carboplatin	0	0	1	1	52	Black or African American	Premenopausal(< 6 months since LMP AND no prior bilateral ovariectomy AND not on estrogen replacement)	Not Hispanic or Latino
683896	Paclitaxel + AMG 386	1	0	0	0	61	White	Postmenopausal (prior bilateral ovariectomy OR > 12 months since LMP with no prior hysterectomy)	Not Hispanic or Latino
356431	T-DM1 + Pertuzumab	0	1	1	1	48	White	Premenopausal(<6 months since LMP AND no prior bilateral ovariectomy AND not on estrogen replacement)	Not Hispanic or Latino
879224	Paclitaxel	0	0	0	0	33	White	Premenopausal(<6 months since LMP AND no prior bilateral ovariectomy AND not on estrogen replacement)	Not Hispanic or Latino
752469	Paclitaxel	0	0	1	0	55	White	Postmenopausal (prior bilateral ovariectomy OR > 12 months since LMP with no prior hysterectomy)	Not Hispanic or Latino
116603	Paclitaxel	0	0	1	0	39	White	Premenopausal(<6 months since LMP AND no prior bilateral ovariectomy AND not on estrogen replacement)	Not Hispanic or Latino
664111	Paclitaxel + MK-2206	0	0	1	1	49	White	Premenopausal(<6 months since LMP AND no prior bilateral ovariectomy AND not on estrogen replacement)	Not Hispanic or Latino
973837	Paclitaxel + Ganitumab	1	0	0	0	47	Asian	Premenopausal(< 6 months since LMP AND no prior bilateral ovariectomy AND not on estrogen replacement)	Not Hispanic or Latino
760901	Paclitaxel + Ganitumab	0	0	1	1	44	White	Premenopausal(<6 months since LMP AND no prior bilateral ovariectomy AND not on estrogen replacement)	Hispanic or Latino
165925	Paclitaxel + Ganitumab	0	0	1	0	50	Black or African American	Above categories not applicable AND Age < 50	Not Hispanic or Latino
313243	Paclitaxel	1	0	1	1	36	White		Not Hispanic or Latino
701790	Paclitaxel + Pembrolizumab	1	0	0	0	65	American Indian or Alaska Native	Postmenopausal (prior bilateral ovariectomy OR > 12 months since LMP with no prior hysterectomy)	Not Hispanic or Latino
375455	Paclitaxel + Trastuzumab	1	1	0	0	56	White	Postmenopausal (prior bilateral ovariectomy OR > 12 months since LMP with no prior hysterectomy)	Not Hispanic or Latino
899381	Paclitaxel	1	0	1	1	45	White	Premenopausal(<6 months since LMP AND no prior bilateral ovariectomy AND not on estrogen replacement)	Not Hispanic or Latino
430441	Paclitaxel + Ganitumab	1	0	0	0	30	White	Premenopausal(<6 months since LMP AND no prior bilateral ovariectomy AND not on estrogen replacement)	Not Hispanic or Latino
329941	T-DM1 + Pertuzumab	1	1	0	1	47	White	Premenopausal(<6 months since LMP AND no prior bilateral ovariectomy AND not on estrogen replacement)	Not Hispanic or Latino
820348	Paclitaxel	1	0	1	0	33	White	Premenopausal(<6 months since LMP AND no prior bilateral ovariectomy AND not on estrogen replacement)	Not Hispanic or Latino
748583	Paclitaxel + MK-2206	1	0	0	0	67	White	Above categories not applicable AND Age > 50	Not Hispanic or Latino
218249	Paclitaxel	1	0	0	0	59	White	Postmenopausal (prior bilateral ovariectomy OR > 12 months since LMP with no prior hysterectomy)	Not Hispanic or Latino
655703	Paclitaxel + AMG 386	1	0	0	0	64	White	Postmenopausal (prior bilateral ovariectomy OR > 12 months since LMP with no prior hysterectomy)	Not Hispanic or Latino
201831	Paclitaxel + AMG 386	0	0	1	1	44	White	Above categories not applicable AND Age < 50	Not Hispanic or Latino
938719	Paclitaxel	1	0	1	0	57	White	Postmenopausal (prior bilateral ovariectomy OR > 12 months since LMP with no prior hysterectomy)	Not Hispanic or Latino
728287	Paclitaxel + AMG 386 + Trastuzumab	1	1	0	1	66	White		Not Hispanic or Latino
687733	Paclitaxel + Ganetespib	1	0	0	0	43	White	Premenopausal(<6 months since LMP AND no prior bilateral ovariectomy AND not on estrogen replacement)	Not Hispanic or Latino
646233	Paclitaxel + AMG 386	1	0	0	0	58	White	Postmenopausal (prior bilateral ovariectomy OR > 12 months since LMP with no prior hysterectomy)	Not Hispanic or Latino
831702	T-DM1 + Pertuzumab	1	1	0	0	42	Asian	Premenopausal(<6 months since LMP AND no prior bilateral ovariectomy AND not on estrogen replacement)	Not Hispanic or Latino
275034	Paclitaxel + AMG 386 + Trastuzumab	1	1	1	1	27	White	Premenopausal(<6 months since LMP AND no prior bilateral ovariectomy AND not on estrogen replacement)	Not Hispanic or Latino
219545	Paclitaxel	0	0	1	0	56	White	Postmenopausal (prior bilateral ovariectomy OR > 12 months since LMP with no prior hysterectomy)	Hispanic or Latino
367682	Paclitaxel	0	0	1	0	55	White	Above categories not applicable AND Age > 50	Not Hispanic or Latino
982086	Paclitaxel + Pertuzumab + Trastuzumab	0	1	1	1	56	White	Postmenopausal (prior bilateral ovariectomy OR > 12 months since LMP with no prior hysterectomy)	Not Hispanic or Latino
102212	Paclitaxel + MK-2206	0	0	0	0	26	White	Premenopausal(<6 months since LMP AND no prior bilateral ovariectomy AND not on estrogen replacement)	Not Hispanic or Latino
616994	Paclitaxel	1	0	1	0	43	Black or African American	Above categories not applicable AND Age < 50	Not Hispanic or Latino
108969	Paclitaxel + Neratinib	0	1	0	1	64	White	Postmenopausal (prior bilateral ovariectomy OR > 12 months since LMP with no prior hysterectomy)	Not Hispanic or Latino
721099	Paclitaxel + Pertuzumab + Trastuzumab	1	1	0	0	47	White		Hispanic or Latino
397505	T-DM1 + Pertuzumab	1	1	1	1	41	White		Hispanic or Latino
268937	T-DM1 + Pertuzumab	1	1	0	1	50	Asian	Postmenopausal (prior bilateral ovariectomy OR > 12 months since LMP with no prior hysterectomy)	Not Hispanic or Latino
109874	Paclitaxel + AMG 386	0	0	1	1	43	Asian	Premenopausal(<6 months since LMP AND no prior bilateral ovariectomy AND not on estrogen replacement)	Not Hispanic or Latino
473468	Paclitaxel + Ganetespib	0	0	1	0	54	Black or African American	Postmenopausal (prior bilateral ovariectomy OR > 12 months since LMP with no prior hysterectomy)	Not Hispanic or Latino
950742	Paclitaxel + Ganitumab	1	0	0	0	40	Black or African American	Premenopausal(<6 months since LMP AND no prior bilateral ovariectomy AND not on estrogen replacement)	Not Hispanic or Latino
896852	T-DM1 + Pertuzumab	1	1	0	0	41	White	Premenopausal(<6 months since LMP AND no prior bilateral ovariectomy AND not on estrogen replacement)	Not Hispanic or Latino
535569	T-DM1 + Pertuzumab	0	1	1	0	50	White	Postmenopausal (prior bilateral ovariectomy OR > 12 months since LMP with no prior hysterectomy)	Not Hispanic or Latino
965265	Paclitaxel + AMG 386	0	0	1	0	48	White	Premenopausal(<6 months since LMP AND no prior bilateral ovariectomy AND not on estrogen replacement)	Not Hispanic or Latino
153880	Paclitaxel + Trastuzumab	1	1	0	0	39	White	Premenopausal(< 6 months since LMP AND no prior bilateral ovariectomy AND not on estrogen replacement)	Not Hispanic or Latino
992609	Paclitaxel + AMG 386	0	0	1	1	54	White	Postmenopausal (prior bilateral ovariectomy OR > 12 months since LMP with no prior hysterectomy)	Hispanic or Latino
653927	Paclitaxel	0	0	1	1	38	Asian	Premenopausal(<6 months since LMP AND no prior bilateral ovariectomy AND not on estrogen replacement)	Not Hispanic or Latino
676365	Paclitaxel + Ganetespib	0	0	1	0	31	White	Premenopausal(<6 months since LMP AND no prior bilateral ovariectomy AND not on estrogen replacement)	Not Hispanic or Latino
458196	Paclitaxel	1	0	0	0	46	Asian		Not Hispanic or Latino
423979	Paclitaxel	1	0	0	0	54	White	Premenopausal(<6 months since LMP AND no prior bilateral ovariectomy AND not on estrogen replacement)	Not Hispanic or Latino
318293	Paclitaxel + AMG 386	1	0	0	0	47	White	Premenopausal(<6 months since LMP AND no prior bilateral ovariectomy AND not on estrogen replacement)	Not Hispanic or Latino
150547	Paclitaxel + Ganetespib	1	0	1	0	51	White	Perimenopausal(6-12 months since LMP AND no prior bilateral ovariectomy AND not on estrogen replacement)	Not Hispanic or Latino
111344	Paclitaxel + AMG 386	1	0	1	0	55	White	Postmenopausal (prior bilateral ovariectomy OR > 12 months since LMP with no prior hysterectomy)	Not Hispanic or Latino
849605	Paclitaxel + Neratinib	0	0	1	0	33	White	Premenopausal(< 6 months since LMP AND no prior bilateral ovariectomy AND not on estrogen replacement)	Not Hispanic or Latino
797499	T-DM1 + Pertuzumab	0	1	1	1	52	Black or African American	Above categories not applicable AND Age > 50	Not Hispanic or Latino
639663	Paclitaxel + MK-2206	0	0	1	0	30	White	Premenopausal(<6 months since LMP AND no prior bilateral ovariectomy AND not on estrogen replacement)	Not Hispanic or Latino
768214	Paclitaxel + AMG 386	0	0	1	0	51	White		Not Hispanic or Latino
294739	Paclitaxel	1	0	1	0	42	Black or African American	Premenopausal(<6 months since LMP AND no prior bilateral ovariectomy AND not on estrogen replacement)	Not Hispanic or Latino
691753	Paclitaxel + Ganitumab	1	0	0	0	49	White	Premenopausal(<6 months since LMP AND no prior bilateral ovariectomy AND not on estrogen replacement)	Not Hispanic or Latino
539904	Paclitaxel + Trastuzumab	1	1	0	0	45	White	Postmenopausal (prior bilateral ovariectomy OR > 12 months since LMP with no prior hysterectomy)	Not Hispanic or Latino
453596	Paclitaxel + Pertuzumab + Trastuzumab	1	1	0	1	57	White		Not Hispanic or Latino
997702	Paclitaxel + ABT 888 + Carboplatin	0	0	1	1	31	Asian	Premenopausal(<6 months since LMP AND no prior bilateral ovariectomy AND not on estrogen replacement)	Not Hispanic or Latino
118307	Paclitaxel + AMG 386	0	0	1	0	44	White	Perimenopausal(6-12 months since LMP AND no prior bilateral ovariectomy AND not on estrogen replacement)	Not Hispanic or Latino
706943	Paclitaxel + Neratinib	0	1	1	0	52	Black or African American		Not Hispanic or Latino
591079	Paclitaxel + Ganetespib	0	0	1	1	43	White	Above categories not applicable AND Age < 50	Hispanic or Latino
825363	Paclitaxel + Pertuzumab + Trastuzumab	0	1	1	1	29	White	Premenopausal(<6 months since LMP AND no prior bilateral ovariectomy AND not on estrogen replacement)	Not Hispanic or Latino
955035	Paclitaxel + Ganitumab	0	0	1	0	46	White	Premenopausal(<6 months since LMP AND no prior bilateral ovariectomy AND not on estrogen replacement)	Not Hispanic or Latino
726091	Paclitaxel + Neratinib	0	0	1	1	43	White	Premenopausal(< 6 months since LMP AND no prior bilateral ovariectomy AND not on estrogen replacement)	Not Hispanic or Latino
179568	Paclitaxel + AMG 386	1	0	1	0	52	White	Postmenopausal (prior bilateral ovariectomy OR > 12 months since LMP with no prior hysterectomy)	Not Hispanic or Latino
280375	Paclitaxel + Ganitumab	0	0	1	0	57	White	Above categories not applicable AND Age > 50	Not Hispanic or Latino
668752	Paclitaxel + Pembrolizumab	0	0	1	0	58	White	Perimenopausal(6-12 months since LMP AND no prior bilateral ovariectomy AND not on estrogen replacement)	Not Hispanic or Latino
568331	Paclitaxel + AMG 386	0	0	0	0	51	White	Postmenopausal (prior bilateral ovariectomy OR > 12 months since LMP with no prior hysterectomy)	Not Hispanic or Latino
924895	Paclitaxel + Ganetespib	1	0	0	0	39	White	Above categories not applicable AND Age < 50	Not Hispanic or Latino
125418	Paclitaxel + Ganetespib	1	0	0	0	49	White	Perimenopausal(6-12 months since LMP AND no prior bilateral ovariectomy AND not on estrogen replacement)	Not Hispanic or Latino
348009	Paclitaxel + ABT 888 + Carboplatin	0	0	1	0	37	White	Premenopausal(< 6 months since LMP AND no prior bilateral ovariectomy AND not on estrogen replacement)	Not Hispanic or Latino
719713	Paclitaxel + Ganetespib	1	0	0	0	38	White	Above categories not applicable AND Age < 50	Not Hispanic or Latino
160120	Paclitaxel + ABT 888 + Carboplatin	1	0	0	0	55	Black or African American	Postmenopausal (prior bilateral ovariectomy OR > 12 months since LMP with no prior hysterectomy)	Not Hispanic or Latino
596079	Paclitaxel + Trastuzumab	0	1	0	1	65	White	Postmenopausal (prior bilateral ovariectomy OR > 12 months since LMP with no prior hysterectomy)	Not Hispanic or Latino
706169	Paclitaxel	0	0	1	0	70	White	Postmenopausal (prior bilateral ovariectomy OR > 12 months since LMP with no prior hysterectomy)	Not Hispanic or Latino
920479	Paclitaxel + Neratinib	0	1	0	0	45	White	Premenopausal(< 6 months since LMP AND no prior bilateral ovariectomy AND not on estrogen replacement)	Not Hispanic or Latino
789497	Paclitaxel + AMG 386	1	0	0	0	54	White	Above categories not applicable AND Age > 50	Not Hispanic or Latino
282644	Paclitaxel + Neratinib	1	1	0	0	62	White	Postmenopausal (prior bilateral ovariectomy OR > 12 months since LMP with no prior hysterectomy)	Not Hispanic or Latino
484867	Paclitaxel + Neratinib	1	1	0	0	51	White	Above categories not applicable AND Age > 50	Not Hispanic or Latino
564234	Paclitaxel + ABT 888 + Carboplatin	0	0	1	1	33	White	Premenopausal(<6 months since LMP AND no prior bilateral ovariectomy AND not on estrogen replacement)	Hispanic or Latino
342996	Paclitaxel	1	0	0	0	42	White	Premenopausal(<6 months since LMP AND no prior bilateral ovariectomy AND not on estrogen replacement)	Not Hispanic or Latino
760011	T-DM1 + Pertuzumab	1	1	0	1	49	White	Premenopausal(<6 months since LMP AND no prior bilateral ovariectomy AND not on estrogen replacement)	Not Hispanic or Latino
139771	Paclitaxel + Neratinib	0	0	1	1	55	White	Postmenopausal (prior bilateral ovariectomy OR > 12 months since LMP with no prior hysterectomy)	Not Hispanic or Latino
221686	Paclitaxel + Ganitumab	0	0	1	1	47	White	Postmenopausal (prior bilateral ovariectomy OR > 12 months since LMP with no prior hysterectomy)	Hispanic or Latino
355942	Paclitaxel	1	0	0	0	52	White		Not Hispanic or Latino
104268	Paclitaxel	0	0	1	0	50	Black or African American	Above categories not applicable AND Age > 50	Not Hispanic or Latino
116165	Paclitaxel + Pembrolizumab	1	0	0	0	55	White	Above categories not applicable AND Age > 50	Not Hispanic or Latino
420523	Paclitaxel + Neratinib	1	1	0	0	39	White	Premenopausal(< 6 months since LMP AND no prior bilateral ovariectomy AND not on estrogen replacement)	Not Hispanic or Latino
654956	Paclitaxel + Neratinib	0	1	1	0	46	White	Premenopausal(<6 months since LMP AND no prior bilateral ovariectomy AND not on estrogen replacement)	Not Hispanic or Latino
145513	Paclitaxel + MK-2206 + Trastuzumab	1	1	0	0	32	White	Premenopausal(< 6 months since LMP AND no prior bilateral ovariectomy AND not on estrogen replacement)	Not Hispanic or Latino
780272	Paclitaxel + Ganitumab	0	0	1	0	54	White	Postmenopausal (prior bilateral ovariectomy OR > 12 months since LMP with no prior hysterectomy)	Hispanic or Latino
419590	Paclitaxel + Ganetespib	0	0	1	0	63	Black or African American	Postmenopausal (prior bilateral ovariectomy OR > 12 months since LMP with no prior hysterectomy)	Not Hispanic or Latino
800447	Paclitaxel + Ganitumab	0	0	1	1	56	White	Postmenopausal (prior bilateral ovariectomy OR > 12 months since LMP with no prior hysterectomy)	Not Hispanic or Latino
924868	Paclitaxel + Ganetespib	0	0	1	1	56	White	Postmenopausal (prior bilateral ovariectomy OR > 12 months since LMP with no prior hysterectomy)	Not Hispanic or Latino
335536	Paclitaxel + AMG 386	1	0	0	0	67	Black or African American	Above categories not applicable AND Age > 50	Not Hispanic or Latino
957408	Paclitaxel + ABT 888 + Carboplatin	1	0	0	0	29	White	Premenopausal(< 6 months since LMP AND no prior bilateral ovariectomy AND not on estrogen replacement)	Not Hispanic or Latino
125130	T-DM1 + Pertuzumab	0	1	1	1	48	White	Premenopausal(<6 months since LMP AND no prior bilateral ovariectomy AND not on estrogen replacement)	Not Hispanic or Latino
520258	Paclitaxel	1	0	1	0	37	White	Premenopausal(< 6 months since LMP AND no prior bilateral ovariectomy AND not on estrogen replacement)	Not Hispanic or Latino
876511	Paclitaxel + Neratinib	0	0	1	0	39	White	Premenopausal(< 6 months since LMP AND no prior bilateral ovariectomy AND not on estrogen replacement)	Not Hispanic or Latino
872188	Paclitaxel + Neratinib	0	1	0	1	60	White	Above categories not applicable AND Age > 50	Not Hispanic or Latino
388581	Paclitaxel + Neratinib	1	1	0	1	48	White	Premenopausal(< 6 months since LMP AND no prior bilateral ovariectomy AND not on estrogen replacement)	Not Hispanic or Latino
402384	Paclitaxel + MK-2206	0	0	1	0	59	White	Postmenopausal (prior bilateral ovariectomy OR > 12 months since LMP with no prior hysterectomy)	Hispanic or Latino
833536	Paclitaxel + ABT 888 + Carboplatin	0	0	0	1	50	White	Premenopausal(< 6 months since LMP AND no prior bilateral ovariectomy AND not on estrogen replacement)	Not Hispanic or Latino
896621	Paclitaxel	1	0	0	0	48	White	Premenopausal(<6 months since LMP AND no prior bilateral ovariectomy AND not on estrogen replacement)	Not Hispanic or Latino
877463	Paclitaxel + Ganetespib	0	0	1	0	45	Asian	Premenopausal(<6 months since LMP AND no prior bilateral ovariectomy AND not on estrogen replacement)	Not Hispanic or Latino
227881	Paclitaxel + Neratinib	1	1	0	1	49	White	Above categories not applicable AND Age < 50	Hispanic or Latino
846156	Paclitaxel + Ganetespib	0	0	1	0	44	White	Premenopausal(<6 months since LMP AND no prior bilateral ovariectomy AND not on estrogen replacement)	Not Hispanic or Latino
683374	Paclitaxel + Neratinib	1	1	0	0	58	White	Postmenopausal (prior bilateral ovariectomy OR > 12 months since LMP with no prior hysterectomy)	Not Hispanic or Latino
301968	Paclitaxel + AMG 386	1	0	1	0	45	Black or African American	Premenopausal(<6 months since LMP AND no prior bilateral ovariectomy AND not on estrogen replacement)	Not Hispanic or Latino
771813	Paclitaxel	0	0	1	0	49	White	Above categories not applicable AND Age < 50	Not Hispanic or Latino
567907	Paclitaxel + Ganitumab	1	0	0	0	52	White	Premenopausal(<6 months since LMP AND no prior bilateral ovariectomy AND not on estrogen replacement)	Not Hispanic or Latino
225836	Paclitaxel + Neratinib	0	0	0	0	70	White	Postmenopausal (prior bilateral ovariectomy OR > 12 months since LMP with no prior hysterectomy)	Not Hispanic or Latino
983841	Paclitaxel + Ganetespib	0	0	1	1	52	White	Postmenopausal (prior bilateral ovariectomy OR > 12 months since LMP with no prior hysterectomy)	Hispanic or Latino
181819	Paclitaxel	1	0	0	1	32	Black or African American	Above categories not applicable AND Age < 50	Not Hispanic or Latino
209397	Paclitaxel + Pembrolizumab	1	0	0	0	45	White	Premenopausal(<6 months since LMP AND no prior bilateral ovariectomy AND not on estrogen replacement)	Not Hispanic or Latino
412772	Paclitaxel + Ganitumab	0	0	1	0	62	White	Above categories not applicable AND Age > 50	Not Hispanic or Latino
460776	Paclitaxel	1	0	0	1	61	White	Postmenopausal (prior bilateral ovariectomy OR > 12 months since LMP with no prior hysterectomy)	Not Hispanic or Latino
840501	Paclitaxel + AMG 386	0	0	0	1	33	White	Premenopausal(< 6 months since LMP AND no prior bilateral ovariectomy AND not on estrogen replacement)	Not Hispanic or Latino
932200	Paclitaxel	1	0	1	0	24	White	Premenopausal(< 6 months since LMP AND no prior bilateral ovariectomy AND not on estrogen replacement)	Not Hispanic or Latino
356684	Paclitaxel + AMG 386 + Trastuzumab	1	1	1	0	51	Native Hawaiian or Pacific Islander	Postmenopausal (prior bilateral ovariectomy OR > 12 months since LMP with no prior hysterectomy)	Not Hispanic or Latino
856159	Paclitaxel + Trastuzumab	1	1	0	0	46	White	Above categories not applicable AND Age < 50	Not Hispanic or Latino
299840	Paclitaxel	0	0	1	0	36	White	Premenopausal(<6 months since LMP AND no prior bilateral ovariectomy AND not on estrogen replacement)	Not Hispanic or Latino
267306	Paclitaxel + ABT 888 + Carboplatin	0	0	1	1	56	White	Postmenopausal (prior bilateral ovariectomy OR > 12 months since LMP with no prior hysterectomy)	Not Hispanic or Latino
466267	Paclitaxel + Ganetespib	0	0	1	1	51	White	Postmenopausal (prior bilateral ovariectomy OR > 12 months since LMP with no prior hysterectomy)	Not Hispanic or Latino
934906	Paclitaxel	0	0	1	0	32	Asian;White	Premenopausal(<6 months since LMP AND no prior bilateral ovariectomy AND not on estrogen replacement)	Not Hispanic or Latino
129837	Paclitaxel + ABT 888 + Carboplatin	0	0	1	0	67	White	Postmenopausal (prior bilateral ovariectomy OR > 12 months since LMP with no prior hysterectomy)	Not Hispanic or Latino
862244	Paclitaxel + Pertuzumab + Trastuzumab	0	1	0	0	60	White	Postmenopausal (prior bilateral ovariectomy OR > 12 months since LMP with no prior hysterectomy)	Not Hispanic or Latino
455828	Paclitaxel	1	0	0	1	50	White	Premenopausal(<6 months since LMP AND no prior bilateral ovariectomy AND not on estrogen replacement)	Not Hispanic or Latino
239061	Paclitaxel + Ganitumab	0	0	1	0	70	Black or African American	Postmenopausal (prior bilateral ovariectomy OR > 12 months since LMP with no prior hysterectomy)	Not Hispanic or Latino
974618	Paclitaxel + AMG 386	0	0	0	1	67	White	Postmenopausal (prior bilateral ovariectomy OR > 12 months since LMP with no prior hysterectomy)	Not Hispanic or Latino
815493	Paclitaxel + Pembrolizumab	0	0	1	1	37	White	Above categories not applicable AND Age < 50	Not Hispanic or Latino
797427	Paclitaxel + Trastuzumab	1	1	0	0	52	White	Postmenopausal (prior bilateral ovariectomy OR > 12 months since LMP with no prior hysterectomy)	Not Hispanic or Latino
197942	Paclitaxel	0	0	0	0	34	White	Premenopausal(< 6 months since LMP AND no prior bilateral ovariectomy AND not on estrogen replacement)	Not Hispanic or Latino
254273	T-DM1 + Pertuzumab	1	1	0	0	51	White	Perimenopausal(6-12 months since LMP AND no prior bilateral ovariectomy AND not on estrogen replacement)	Hispanic or Latino
111038	Paclitaxel + AMG 386	0	0	1	0	28	White	Premenopausal(< 6 months since LMP AND no prior bilateral ovariectomy AND not on estrogen replacement)	Not Hispanic or Latino
690089	Paclitaxel + AMG 386	0	0	0	0	43	White	Premenopausal(<6 months since LMP AND no prior bilateral ovariectomy AND not on estrogen replacement)	Not Hispanic or Latino
597253	Paclitaxel + AMG 386	1	0	0	0	59	White	Postmenopausal (prior bilateral ovariectomy OR > 12 months since LMP with no prior hysterectomy)	Not Hispanic or Latino
491526	Paclitaxel	1	0	0	0	71	White	Postmenopausal (prior bilateral ovariectomy OR > 12 months since LMP with no prior hysterectomy)	Not Hispanic or Latino
598835	T-DM1 + Pertuzumab	0	1	1	0	41	American Indian or Alaska Native	Premenopausal(<6 months since LMP AND no prior bilateral ovariectomy AND not on estrogen replacement)	Not Hispanic or Latino
103693	Paclitaxel + Pembrolizumab	1	0	0	0	59	White	Postmenopausal (prior bilateral ovariectomy OR > 12 months since LMP with no prior hysterectomy)	Not Hispanic or Latino
839274	Paclitaxel + MK-2206 + Trastuzumab	1	1	1	0	68	White	Postmenopausal (prior bilateral ovariectomy OR > 12 months since LMP with no prior hysterectomy)	Not Hispanic or Latino
136536	Paclitaxel	0	0	1	1	42	Asian	Premenopausal(<6 months since LMP AND no prior bilateral ovariectomy AND not on estrogen replacement)	Hispanic or Latino
157463	Paclitaxel + ABT 888 + Carboplatin	1	0	0	0	44	White	Premenopausal(< 6 months since LMP AND no prior bilateral ovariectomy AND not on estrogen replacement)	Hispanic or Latino
570148	Paclitaxel + Neratinib	1	1	0	0	44	White	Premenopausal(< 6 months since LMP AND no prior bilateral ovariectomy AND not on estrogen replacement)	Not Hispanic or Latino
882538	Paclitaxel + Ganitumab	0	0	1	1	56	White	Above categories not applicable AND Age > 50	Not Hispanic or Latino
151230	Paclitaxel + Neratinib	1	1	0	0	45	Black or African American	Premenopausal(< 6 months since LMP AND no prior bilateral ovariectomy AND not on estrogen replacement)	Not Hispanic or Latino
380972	Paclitaxel + Ganetespib	1	0	0	0	28	White	Premenopausal(<6 months since LMP AND no prior bilateral ovariectomy AND not on estrogen replacement)	Not Hispanic or Latino
666450	Paclitaxel + Neratinib	1	1	0	0	45	White	Premenopausal(< 6 months since LMP AND no prior bilateral ovariectomy AND not on estrogen replacement)	Not Hispanic or Latino
953885	T-DM1 + Pertuzumab	1	1	1	0	42	White	Premenopausal(<6 months since LMP AND no prior bilateral ovariectomy AND not on estrogen replacement)	Not Hispanic or Latino
439489	Paclitaxel + Ganetespib	1	0	0	0	41	White	Premenopausal(<6 months since LMP AND no prior bilateral ovariectomy AND not on estrogen replacement)	Hispanic or Latino
570380	Paclitaxel + Neratinib	0	0	1	0	44	White	Premenopausal(<6 months since LMP AND no prior bilateral ovariectomy AND not on estrogen replacement)	Not Hispanic or Latino
133650	Paclitaxel + Ganetespib	1	0	1	0	54	White	Postmenopausal (prior bilateral ovariectomy OR > 12 months since LMP with no prior hysterectomy)	Not Hispanic or Latino
502486	Paclitaxel	0	0	1	0	28	White	Premenopausal(<6 months since LMP AND no prior bilateral ovariectomy AND not on estrogen replacement)	Not Hispanic or Latino
987914	Paclitaxel	0	0	1	0	57	Black or African American	Postmenopausal (prior bilateral ovariectomy OR > 12 months since LMP with no prior hysterectomy)	Not Hispanic or Latino
437162	T-DM1 + Pertuzumab	1	1	0	0	45	White	Premenopausal(<6 months since LMP AND no prior bilateral ovariectomy AND not on estrogen replacement)	Not Hispanic or Latino
255388	Paclitaxel + MK-2206 + Trastuzumab	0	1	1	1	57	White	Above categories not applicable AND Age > 50	Not Hispanic or Latino
377460	Paclitaxel + Pertuzumab + Trastuzumab	0	1	1	1	53	Asian	Postmenopausal (prior bilateral ovariectomy OR > 12 months since LMP with no prior hysterectomy)	Not Hispanic or Latino
127675	Paclitaxel + Neratinib	0	0	0	0	59	White	Postmenopausal (prior bilateral ovariectomy OR > 12 months since LMP with no prior hysterectomy)	Not Hispanic or Latino
790722	Paclitaxel + ABT 888 + Carboplatin	0	0	1	0	64	White	Postmenopausal (prior bilateral ovariectomy OR > 12 months since LMP with no prior hysterectomy)	Not Hispanic or Latino
709559	Paclitaxel	1	0	0	0	48	White	Premenopausal(< 6 months since LMP AND no prior bilateral ovariectomy AND not on estrogen replacement)	Not Hispanic or Latino
284443	Paclitaxel + AMG 386 + Trastuzumab	1	1	0	0	46	White	Premenopausal(<6 months since LMP AND no prior bilateral ovariectomy AND not on estrogen replacement)	Hispanic or Latino
923968	Paclitaxel + AMG 386	1	0	0	1	40	White	Premenopausal(<6 months since LMP AND no prior bilateral ovariectomy AND not on estrogen replacement)	Not Hispanic or Latino
477816	Paclitaxel	1	0	0	0	39	Black or African American	Premenopausal(< 6 months since LMP AND no prior bilateral ovariectomy AND not on estrogen replacement)	Not Hispanic or Latino
298101	Paclitaxel + MK-2206 + Trastuzumab	1	1	0	0	71	White	Postmenopausal (prior bilateral ovariectomy OR > 12 months since LMP with no prior hysterectomy)	Not Hispanic or Latino
151980	Paclitaxel + Ganetespib	1	0	1	1	46	White	Above categories not applicable AND Age < 50	Not Hispanic or Latino
115987	Paclitaxel + Ganitumab	0	0	1	0	42	White	Above categories not applicable AND Age < 50	Not Hispanic or Latino
804979	Paclitaxel + Ganitumab	1	0	0	0	47	Asian		Not Hispanic or Latino
632408	Paclitaxel + AMG 386	1	0	1	0	65	White	Postmenopausal (prior bilateral ovariectomy OR > 12 months since LMP with no prior hysterectomy)	Not Hispanic or Latino
105286	Paclitaxel + Ganitumab	1	0	0	0	65	White		Not Hispanic or Latino
835137	Paclitaxel + MK-2206 + Trastuzumab	1	1	0	0	71	White	Postmenopausal (prior bilateral ovariectomy OR > 12 months since LMP with no prior hysterectomy)	Not Hispanic or Latino
765773	Paclitaxel + Ganetespib	0	0	1	1	49	White	Above categories not applicable AND Age < 50	Not Hispanic or Latino
803514	Paclitaxel	1	0	0	0	55	White	Postmenopausal (prior bilateral ovariectomy OR > 12 months since LMP with no prior hysterectomy)	Not Hispanic or Latino
202956	Paclitaxel + Neratinib	0	0	1	1	49	White	Above categories not applicable AND Age < 50	Not Hispanic or Latino
144302	Paclitaxel + Pertuzumab + Trastuzumab	1	1	0	0	52	White	Postmenopausal (prior bilateral ovariectomy OR > 12 months since LMP with no prior hysterectomy)	Not Hispanic or Latino
362993	Paclitaxel	0	0	0	0	35	Black or African American	Premenopausal(<6 months since LMP AND no prior bilateral ovariectomy AND not on estrogen replacement)	Not Hispanic or Latino
809649	Paclitaxel + Trastuzumab	0	1	0	1	44	Black or African American	Above categories not applicable AND Age < 50	Not Hispanic or Latino
552549	Paclitaxel + AMG 386	1	0	0	0	57	White	Postmenopausal (prior bilateral ovariectomy OR > 12 months since LMP with no prior hysterectomy)	Not Hispanic or Latino
220664	Paclitaxel + Neratinib	0	0	1	1	47	Asian	Premenopausal(< 6 months since LMP AND no prior bilateral ovariectomy AND not on estrogen replacement)	Not Hispanic or Latino
941191	Paclitaxel + Neratinib	1	1	0	0	52	White	Premenopausal(<6 months since LMP AND no prior bilateral ovariectomy AND not on estrogen replacement)	Not Hispanic or Latino
411950	Paclitaxel + Ganitumab	1	0	1	0	61	White	Above categories not applicable AND Age > 50	Not Hispanic or Latino
114087	Paclitaxel + Pembrolizumab	1	0	0	0	46	White	Premenopausal(<6 months since LMP AND no prior bilateral ovariectomy AND not on estrogen replacement)	Not Hispanic or Latino
240432	Paclitaxel	1	0	0	0	48	Black or African American	Postmenopausal (prior bilateral ovariectomy OR > 12 months since LMP with no prior hysterectomy)	Not Hispanic or Latino
414286	Paclitaxel + MK-2206	1	0	1	0	62	White	Postmenopausal (prior bilateral ovariectomy OR > 12 months since LMP with no prior hysterectomy)	Not Hispanic or Latino
301289	Paclitaxel + Pembrolizumab	1	0	0	0	42	White	Premenopausal(<6 months since LMP AND no prior bilateral ovariectomy AND not on estrogen replacement)	Hispanic or Latino
462605	Paclitaxel + Pertuzumab + Trastuzumab	0	1	1	1	46	White	Premenopausal(<6 months since LMP AND no prior bilateral ovariectomy AND not on estrogen replacement)	Hispanic or Latino
697871	Paclitaxel + ABT 888 + Carboplatin	0	0	1	1	39	White	Premenopausal(<6 months since LMP AND no prior bilateral ovariectomy AND not on estrogen replacement)	Not Hispanic or Latino
442981	Paclitaxel + Pembrolizumab	1	0	0	1	35	White	Premenopausal(<6 months since LMP AND no prior bilateral ovariectomy AND not on estrogen replacement)	Not Hispanic or Latino
435279	Paclitaxel + Ganitumab	1	0	0	0	47	White	Premenopausal(<6 months since LMP AND no prior bilateral ovariectomy AND not on estrogen replacement)	Not Hispanic or Latino
204939	Paclitaxel + Pertuzumab + Trastuzumab	1	1	0	1	49	Black or African American	Premenopausal(<6 months since LMP AND no prior bilateral ovariectomy AND not on estrogen replacement)	Not Hispanic or Latino
496205	Paclitaxel + AMG 386	1	0	0	1	68	White	Postmenopausal (prior bilateral ovariectomy OR > 12 months since LMP with no prior hysterectomy)	Not Hispanic or Latino
688955	Paclitaxel	1	0	1	0	40	White	Premenopausal(<6 months since LMP AND no prior bilateral ovariectomy AND not on estrogen replacement)	Not Hispanic or Latino
700549	Paclitaxel + MK-2206	1	0	0	0	34	White	Premenopausal(<6 months since LMP AND no prior bilateral ovariectomy AND not on estrogen replacement)	Not Hispanic or Latino
536253	T-DM1 + Pertuzumab	1	1	0	1	51	White	Postmenopausal (prior bilateral ovariectomy OR > 12 months since LMP with no prior hysterectomy)	Hispanic or Latino
442669	Paclitaxel + Ganetespib	0	0	1	0	53	White	Above categories not applicable AND Age > 50	Not Hispanic or Latino
147139	Paclitaxel + Pembrolizumab	0	0	1	1	52	White	Perimenopausal(6-12 months since LMP AND no prior bilateral ovariectomy AND not on estrogen replacement)	Not Hispanic or Latino
328160	Paclitaxel	1	0	0	0	55	White	Postmenopausal (prior bilateral ovariectomy OR > 12 months since LMP with no prior hysterectomy)	Not Hispanic or Latino
860243	Paclitaxel + Ganetespib	1	0	1	0	47	White	Premenopausal(<6 months since LMP AND no prior bilateral ovariectomy AND not on estrogen replacement)	Not Hispanic or Latino
228192	Paclitaxel + AMG 386	0	0	0	0	56	White	Above categories not applicable AND Age > 50	Hispanic or Latino
284593	Paclitaxel + MK-2206	0	0	1	0	32	White	Premenopausal(< 6 months since LMP AND no prior bilateral ovariectomy AND not on estrogen replacement)	Hispanic or Latino
248255	Paclitaxel + Ganitumab	1	0	0	0	31	White	Premenopausal(< 6 months since LMP AND no prior bilateral ovariectomy AND not on estrogen replacement)	Not Hispanic or Latino
875089	Paclitaxel + Ganitumab	0	0	1	0	42	Asian	Premenopausal(<6 months since LMP AND no prior bilateral ovariectomy AND not on estrogen replacement)	Not Hispanic or Latino
771443	Paclitaxel + MK-2206 + Trastuzumab	1	1	0	0	51	White	Premenopausal(< 6 months since LMP AND no prior bilateral ovariectomy AND not on estrogen replacement)	Not Hispanic or Latino
889049	Paclitaxel + Trastuzumab	0	1	0	0	36	White	Premenopausal(< 6 months since LMP AND no prior bilateral ovariectomy AND not on estrogen replacement)	Not Hispanic or Latino
531672	Paclitaxel + AMG 386	1	0	0	0	28	White	Premenopausal(< 6 months since LMP AND no prior bilateral ovariectomy AND not on estrogen replacement)	Not Hispanic or Latino
462582	Paclitaxel	1	0	0	0	55	White	Postmenopausal (prior bilateral ovariectomy OR > 12 months since LMP with no prior hysterectomy)	Not Hispanic or Latino
641246	Paclitaxel + Neratinib	1	1	0	1	58	White	Postmenopausal (prior bilateral ovariectomy OR > 12 months since LMP with no prior hysterectomy)	Not Hispanic or Latino
894128	Paclitaxel + AMG 386	0	0	1	1	57	Black or African American	Postmenopausal (prior bilateral ovariectomy OR > 12 months since LMP with no prior hysterectomy)	Not Hispanic or Latino
196064	Paclitaxel + AMG 386	1	0	1	1	50	White	Postmenopausal (prior bilateral ovariectomy OR > 12 months since LMP with no prior hysterectomy)	Not Hispanic or Latino
578975	Paclitaxel + MK-2206	0	0	0	1	43	Black or African American	Premenopausal(< 6 months since LMP AND no prior bilateral ovariectomy AND not on estrogen replacement)	Not Hispanic or Latino
335091	Paclitaxel + Trastuzumab	1	1	0	1	39	White	Premenopausal(< 6 months since LMP AND no prior bilateral ovariectomy AND not on estrogen replacement)	Hispanic or Latino
829491	Paclitaxel + AMG 386	0	0	0	0	57	White	Above categories not applicable AND Age > 50	Not Hispanic or Latino
406190	Paclitaxel + Neratinib	0	0	1	0	54	White	Postmenopausal (prior bilateral ovariectomy OR > 12 months since LMP with no prior hysterectomy)	Not Hispanic or Latino
781335	Paclitaxel + ABT 888 + Carboplatin	0	0	0	0	57	Black or African American	Postmenopausal (prior bilateral ovariectomy OR > 12 months since LMP with no prior hysterectomy)	Not Hispanic or Latino
801641	Paclitaxel + MK-2206	0	0	1	0	53	White	Above categories not applicable AND Age < 50	Not Hispanic or Latino
628692	Paclitaxel + Neratinib	1	0	0	0	58	White	Postmenopausal (prior bilateral ovariectomy OR > 12 months since LMP with no prior hysterectomy)	Not Hispanic or Latino
213913	T-DM1 + Pertuzumab	0	1	1	1	69	Asian	Postmenopausal (prior bilateral ovariectomy OR > 12 months since LMP with no prior hysterectomy)	Not Hispanic or Latino
580632	Paclitaxel + Ganitumab	1	0	0	0	64	White	Postmenopausal (prior bilateral ovariectomy OR > 12 months since LMP with no prior hysterectomy)	Not Hispanic or Latino
783578	Paclitaxel + ABT 888 + Carboplatin	0	0	1	1	48	White	Postmenopausal (prior bilateral ovariectomy OR > 12 months since LMP with no prior hysterectomy)	Not Hispanic or Latino
414971	Paclitaxel + MK-2206	0	0	1	1	73	Black or African American	Postmenopausal (prior bilateral ovariectomy OR > 12 months since LMP with no prior hysterectomy)	Hispanic or Latino
847753	Paclitaxel + Pembrolizumab	1	0	0	1	54	Black or African American	Postmenopausal (prior bilateral ovariectomy OR > 12 months since LMP with no prior hysterectomy)	Not Hispanic or Latino
573605	Paclitaxel + MK-2206	0	0	1	0	38	White	Premenopausal(<6 months since LMP AND no prior bilateral ovariectomy AND not on estrogen replacement)	Not Hispanic or Latino
910706	Paclitaxel + ABT 888 + Carboplatin	0	0	1	1	37	Black or African American	Premenopausal(< 6 months since LMP AND no prior bilateral ovariectomy AND not on estrogen replacement)	Not Hispanic or Latino
553012	Paclitaxel + Pembrolizumab	1	0	0	0	63	White	Above categories not applicable AND Age > 50	Not Hispanic or Latino
782334	Paclitaxel	1	0	0	0	46	Black or African American	Perimenopausal (6-12 months since LMP AND no prior bilateral ovariectomy AND not on estrogen replacement)	Not Hispanic or Latino
836114	Paclitaxel + AMG 386	1	0	1	0	48	White	Premenopausal(< 6 months since LMP AND no prior bilateral ovariectomy AND not on estrogen replacement)	Not Hispanic or Latino
944419	Paclitaxel + ABT 888 + Carboplatin	1	0	0	0	38	White	Above categories not applicable AND Age < 50	Not Hispanic or Latino
159352	Paclitaxel + MK-2206 + Trastuzumab	1	1	0	0	57	White	Postmenopausal (prior bilateral ovariectomy OR > 12 months since LMP with no prior hysterectomy)	Not Hispanic or Latino
374121	Paclitaxel + ABT 888 + Carboplatin	0	0	1	0	57	White	Postmenopausal (prior bilateral ovariectomy OR > 12 months since LMP with no prior hysterectomy)	Not Hispanic or Latino
573881	Paclitaxel + Neratinib	1	0	0	0	49	White	Premenopausal(<6 months since LMP AND no prior bilateral ovariectomy AND not on estrogen replacement)	Not Hispanic or Latino
103939	Paclitaxel	1	0	0	0	51	White	Perimenopausal(6-12 months since LMP AND no prior bilateral ovariectomy AND not on estrogen replacement)	Not Hispanic or Latino
676048	Paclitaxel + ABT 888 + Carboplatin	0	0	0	0	52	White	Premenopausal(<6 months since LMP AND no prior bilateral ovariectomy AND not on estrogen replacement)	Not Hispanic or Latino
416434	Paclitaxel + MK-2206 + Trastuzumab	0	1	0	1	65	White	Postmenopausal (prior bilateral ovariectomy OR > 12 months since LMP with no prior hysterectomy)	Not Hispanic or Latino
824512	Paclitaxel + Ganetespib	1	0	0	0	68	White	Above categories not applicable AND Age > 50	Not Hispanic or Latino
472799	Paclitaxel + Pertuzumab + Trastuzumab	0	1	1	1	63	American Indian or Alaska Native;White	Postmenopausal (prior bilateral ovariectomy OR > 12 months since LMP with no prior hysterectomy)	Not Hispanic or Latino
178649	Paclitaxel + Neratinib	0	0	1	1	58	White	Postmenopausal (prior bilateral ovariectomy OR > 12 months since LMP with no prior hysterectomy)	Not Hispanic or Latino
928446	Paclitaxel + Ganitumab	1	0	0	0	39	White	Above categories not applicable AND Age < 50	Not Hispanic or Latino
245655	Paclitaxel + Neratinib	0	0	1	0	43	White	Premenopausal(< 6 months since LMP AND no prior bilateral ovariectomy AND not on estrogen replacement)	Hispanic or Latino
117707	Paclitaxel + Ganetespib	0	0	1	1	50	Black or African American	Premenopausal(<6 months since LMP AND no prior bilateral ovariectomy AND not on estrogen replacement)	Not Hispanic or Latino
553141	Paclitaxel + ABT 888 + Carboplatin	1	0	1	1	70	White	Postmenopausal (prior bilateral ovariectomy OR > 12 months since LMP with no prior hysterectomy)	Not Hispanic or Latino
382853	Paclitaxel + Trastuzumab	0	1	0	1	32	Black or African American	Premenopausal(< 6 months since LMP AND no prior bilateral ovariectomy AND not on estrogen replacement)	Not Hispanic or Latino
781642	Paclitaxel + Ganetespib	0	0	1	0	61	White	Postmenopausal (prior bilateral ovariectomy OR > 12 months since LMP with no prior hysterectomy)	Not Hispanic or Latino
631337	Paclitaxel	1	0	0	0	28	White	Premenopausal(<6 months since LMP AND no prior bilateral ovariectomy AND not on estrogen replacement)	Not Hispanic or Latino
516763	Paclitaxel + AMG 386 + Trastuzumab	0	1	1	1	50	Black or African American	Above categories not applicable AND Age > 50	Not Hispanic or Latino
685182	Paclitaxel + Pertuzumab + Trastuzumab	1	1	1	1	37	White	Premenopausal(<6 months since LMP AND no prior bilateral ovariectomy AND not on estrogen replacement)	Not Hispanic or Latino
317641	Paclitaxel + MK-2206	0	0	1	1	28	White	Premenopausal(<6 months since LMP AND no prior bilateral ovariectomy AND not on estrogen replacement)	Not Hispanic or Latino
587691	T-DM1 + Pertuzumab	1	1	0	1	63	White	Postmenopausal (prior bilateral ovariectomy OR > 12 months since LMP with no prior hysterectomy)	Not Hispanic or Latino
174904	Paclitaxel + AMG 386	1	0	0	0	48	White	Premenopausal(<6 months since LMP AND no prior bilateral ovariectomy AND not on estrogen replacement)	Not Hispanic or Latino
778020	Paclitaxel + Neratinib	1	0	1	0	54	White	Postmenopausal (prior bilateral ovariectomy OR > 12 months since LMP with no prior hysterectomy)	Not Hispanic or Latino
695521	Paclitaxel + AMG 386	1	0	0	0	57	White	Above categories not applicable AND Age < 50	Not Hispanic or Latino
493472	Paclitaxel + Ganetespib	1	0	0	0	66	White	Postmenopausal (prior bilateral ovariectomy OR > 12 months since LMP with no prior hysterectomy)	Not Hispanic or Latino
885590	Paclitaxel	1	0	0	0	47	White	Premenopausal(< 6 months since LMP AND no prior bilateral ovariectomy AND not on estrogen replacement)	Not Hispanic or Latino
443708	Paclitaxel + Neratinib	0	0	1	0	55	White		Not Hispanic or Latino
622078	Paclitaxel + Neratinib	0	1	1	0	46	White	Premenopausal(< 6 months since LMP AND no prior bilateral ovariectomy AND not on estrogen replacement)	Hispanic or Latino
627118	Paclitaxel + Trastuzumab	0	1	0	0	44	White	Premenopausal(< 6 months since LMP AND no prior bilateral ovariectomy AND not on estrogen replacement)	Not Hispanic or Latino
916645	Paclitaxel	1	0	0	1	50	White	Premenopausal(< 6 months since LMP AND no prior bilateral ovariectomy AND not on estrogen replacement)	Not Hispanic or Latino
899692	Paclitaxel	0	0	1	1	57	Black or African American	Above categories not applicable AND Age > 50	Not Hispanic or Latino
427321	Paclitaxel + ABT 888 + Carboplatin	1	0	0	1	51	Black or African American		Not Hispanic or Latino
581648	Paclitaxel	0	0	0	0	42	White	Premenopausal(< 6 months since LMP AND no prior bilateral ovariectomy AND not on estrogen replacement)	Not Hispanic or Latino
172366	Paclitaxel + Ganitumab	0	0	1	1	51	White	Premenopausal(<6 months since LMP AND no prior bilateral ovariectomy AND not on estrogen replacement)	Not Hispanic or Latino
329076	Paclitaxel + AMG 386	1	0	0	0	43	White	Premenopausal(<6 months since LMP AND no prior bilateral ovariectomy AND not on estrogen replacement)	Not Hispanic or Latino
903880	Paclitaxel + Neratinib	1	1	0	0	53	White	Premenopausal(< 6 months since LMP AND no prior bilateral ovariectomy AND not on estrogen replacement)	Not Hispanic or Latino
146987	Paclitaxel + AMG 386	1	0	1	0	53	Asian	Postmenopausal (prior bilateral ovariectomy OR > 12 months since LMP with no prior hysterectomy)	Not Hispanic or Latino
913225	Paclitaxel + Neratinib	1	1	0	1	51	Asian	Postmenopausal (prior bilateral ovariectomy OR > 12 months since LMP with no prior hysterectomy)	Not Hispanic or Latino
201873	Paclitaxel + Neratinib	1	1	0	1	49	White	Premenopausal(< 6 months since LMP AND no prior bilateral ovariectomy AND not on estrogen replacement)	Hispanic or Latino
345574	Paclitaxel + ABT 888 + Carboplatin	0	0	1	1	39	Asian	Premenopausal(< 6 months since LMP AND no prior bilateral ovariectomy AND not on estrogen replacement)	Not Hispanic or Latino
905264	Paclitaxel + MK-2206 + Trastuzumab	0	1	0	0	69	Black or African American	Above categories not applicable AND Age > 50	Not Hispanic or Latino
142688	Paclitaxel	0	0	1	0	45	Asian	Premenopausal(<6 months since LMP AND no prior bilateral ovariectomy AND not on estrogen replacement)	Not Hispanic or Latino
655128	Paclitaxel + AMG 386	1	0	0	0	49	Asian	Premenopausal(<6 months since LMP AND no prior bilateral ovariectomy AND not on estrogen replacement)	Not Hispanic or Latino
309830	Paclitaxel + MK-2206	0	0	1	0	32	White	Premenopausal(<6 months since LMP AND no prior bilateral ovariectomy AND not on estrogen replacement)	Not Hispanic or Latino
653325	Paclitaxel + AMG 386	1	0	0	0	35	White	Premenopausal(<6 months since LMP AND no prior bilateral ovariectomy AND not on estrogen replacement)	Hispanic or Latino
929980	Paclitaxel + MK-2206 + Trastuzumab	0	1	1	1	55	White	Postmenopausal (prior bilateral ovariectomy OR > 12 months since LMP with no prior hysterectomy)	Not Hispanic or Latino
712276	Paclitaxel + MK-2206	1	0	0	1	56	White	Postmenopausal (prior bilateral ovariectomy OR > 12 months since LMP with no prior hysterectomy)	Not Hispanic or Latino
966016	Paclitaxel + Ganitumab	1	0	0	1	53	White	Postmenopausal (prior bilateral ovariectomy OR > 12 months since LMP with no prior hysterectomy)	Not Hispanic or Latino
649198	Paclitaxel + Pertuzumab + Trastuzumab	0	1	0	0	50	White	Premenopausal(<6 months since LMP AND no prior bilateral ovariectomy AND not on estrogen replacement)	Not Hispanic or Latino
953262	Paclitaxel + Neratinib	1	0	1	0	36	White	Premenopausal(< 6 months since LMP AND no prior bilateral ovariectomy AND not on estrogen replacement)	Not Hispanic or Latino
974181	Paclitaxel + AMG 386	0	0	1	1	41	White	Premenopausal(<6 months since LMP AND no prior bilateral ovariectomy AND not on estrogen replacement)	Not Hispanic or Latino
357017	Paclitaxel	1	0	0	0	45	White	Premenopausal(< 6 months since LMP AND no prior bilateral ovariectomy AND not on estrogen replacement)	Hispanic or Latino
380239	Paclitaxel + Neratinib	0	0	1	0	55	White	Postmenopausal (prior bilateral ovariectomy OR > 12 months since LMP with no prior hysterectomy)	Not Hispanic or Latino
178815	Paclitaxel + Neratinib	1	0	0	0	39	White	Premenopausal(< 6 months since LMP AND no prior bilateral ovariectomy AND not on estrogen replacement)	Not Hispanic or Latino
299962	Paclitaxel + Ganitumab	0	0	1	0	41	White	Premenopausal(<6 months since LMP AND no prior bilateral ovariectomy AND not on estrogen replacement)	Not Hispanic or Latino
575372	Paclitaxel + ABT 888 + Carboplatin	0	0	1	1	66	White	Postmenopausal (prior bilateral ovariectomy OR > 12 months since LMP with no prior hysterectomy)	Not Hispanic or Latino
350331	Paclitaxel + Trastuzumab	0	1	0	0	54	Asian	Postmenopausal (prior bilateral ovariectomy OR > 12 months since LMP with no prior hysterectomy)	Not Hispanic or Latino
417474	Paclitaxel + Ganitumab	0	0	1	1	63	Asian	Postmenopausal (prior bilateral ovariectomy OR > 12 months since LMP with no prior hysterectomy)	Not Hispanic or Latino
527320	Paclitaxel	0	0	0	0	45	White	Premenopausal(< 6 months since LMP AND no prior bilateral ovariectomy AND not on estrogen replacement)	Not Hispanic or Latino
851488	Paclitaxel + Ganitumab	1	0	0	0	63	White		Not Hispanic or Latino
535779	Paclitaxel + Ganitumab	0	0	1	0	39	White	Premenopausal(<6 months since LMP AND no prior bilateral ovariectomy AND not on estrogen replacement)	Not Hispanic or Latino
127791	Paclitaxel + Pertuzumab + Trastuzumab	1	1	0	0	44	White	Premenopausal(<6 months since LMP AND no prior bilateral ovariectomy AND not on estrogen replacement)	Hispanic or Latino
263143	Paclitaxel + MK-2206 + Trastuzumab	0	1	1	0	54	White	Premenopausal(<6 months since LMP AND no prior bilateral ovariectomy AND not on estrogen replacement)	Not Hispanic or Latino
791944	Paclitaxel + Neratinib	1	1	0	0	65	White	Postmenopausal (prior bilateral ovariectomy OR > 12 months since LMP with no prior hysterectomy)	Not Hispanic or Latino
629606	Paclitaxel + Ganitumab	0	0	1	0	42	White	Above categories not applicable AND Age < 50	Not Hispanic or Latino
209967	Paclitaxel + Ganitumab	1	0	0	0	45	White	Premenopausal(<6 months since LMP AND no prior bilateral ovariectomy AND not on estrogen replacement)	Not Hispanic or Latino
728182	Paclitaxel + AMG 386	1	0	0	0	41	White	Premenopausal(< 6 months since LMP AND no prior bilateral ovariectomy AND not on estrogen replacement)	Not Hispanic or Latino
183831	Paclitaxel + MK-2206	1	0	0	1	49	Asian	Above categories not applicable AND Age < 50	Not Hispanic or Latino
343898	Paclitaxel + MK-2206	0	0	0	0	45	White	Premenopausal(<6 months since LMP AND no prior bilateral ovariectomy AND not on estrogen replacement)	Not Hispanic or Latino
353318	Paclitaxel	0	0	1	0	53	White	Postmenopausal (prior bilateral ovariectomy OR > 12 months since LMP with no prior hysterectomy)	Not Hispanic or Latino
531988	Paclitaxel + Ganitumab	0	0	1	1	36	White	Premenopausal(<6 months since LMP AND no prior bilateral ovariectomy AND not on estrogen replacement)	Not Hispanic or Latino
963303	Paclitaxel	1	0	0	0	37	Asian;White	Premenopausal(<6 months since LMP AND no prior bilateral ovariectomy AND not on estrogen replacement)	Not Hispanic or Latino
631299	Paclitaxel + Ganetespib	0	0	1	0	53	White	Postmenopausal (prior bilateral ovariectomy OR > 12 months since LMP with no prior hysterectomy)	Not Hispanic or Latino
264678	Paclitaxel	1	0	0	0	46	White	Premenopausal(<6 months since LMP AND no prior bilateral ovariectomy AND not on estrogen replacement)	Not Hispanic or Latino
987995	Paclitaxel + AMG 386	1	0	0	0	56	White	Above categories not applicable AND Age > 50	Hispanic or Latino
235995	Paclitaxel + Pertuzumab + Trastuzumab	1	1	0	1	50	White	Perimenopausal(6-12 months since LMP AND no prior bilateral ovariectomy AND not on estrogen replacement)	Not Hispanic or Latino
962472	Paclitaxel + AMG 386	1	0	0	0	29	Black or African American	Premenopausal(< 6 months since LMP AND no prior bilateral ovariectomy AND not on estrogen replacement)	Not Hispanic or Latino
624777	T-DM1 + Pertuzumab	1	1	0	0	52	White	Premenopausal(<6 months since LMP AND no prior bilateral ovariectomy AND not on estrogen replacement)	Hispanic or Latino
515141	Paclitaxel + AMG 386	0	0	0	1	43	White	Premenopausal(< 6 months since LMP AND no prior bilateral ovariectomy AND not on estrogen replacement)	Hispanic or Latino
411684	Paclitaxel + ABT 888 + Carboplatin	0	0	1	0	39	White	Premenopausal(< 6 months since LMP AND no prior bilateral ovariectomy AND not on estrogen replacement)	Hispanic or Latino
637566	Paclitaxel + MK-2206	0	0	1	0	68	White	Postmenopausal (prior bilateral ovariectomy OR > 12 months since LMP with no prior hysterectomy)	Not Hispanic or Latino
640043	Paclitaxel + Pembrolizumab	1	0	0	0	33	White	Premenopausal(<6 months since LMP AND no prior bilateral ovariectomy AND not on estrogen replacement)	Not Hispanic or Latino
111004	Paclitaxel + Pembrolizumab	1	0	0	0	NA	NA	Premenopausal(<6 months since LMP AND no prior bilateral ovariectomy AND not on estrogen replacement)	Not Hispanic or Latino
198891	Paclitaxel	1	0	0	0	61	White	Postmenopausal (prior bilateral ovariectomy OR > 12 months since LMP with no prior hysterectomy)	Hispanic or Latino
830958	Paclitaxel + Pembrolizumab	1	0	0	0	55	Black or African American	Above categories not applicable AND Age > 50	Not Hispanic or Latino
824350	T-DM1 + Pertuzumab	0	1	1	1	58	White	Postmenopausal (prior bilateral ovariectomy OR > 12 months since LMP with no prior hysterectomy)	Not Hispanic or Latino
573586	Paclitaxel + Trastuzumab	1	1	0	0	57	White	Postmenopausal (prior bilateral ovariectomy OR > 12 months since LMP with no prior hysterectomy)	Not Hispanic or Latino
755914	Paclitaxel + MK-2206	0	0	1	1	47	White	Premenopausal(<6 months since LMP AND no prior bilateral ovariectomy AND not on estrogen replacement)	Not Hispanic or Latino
316996	Paclitaxel + Neratinib	0	1	0	0	51	White	Premenopausal(< 6 months since LMP AND no prior bilateral ovariectomy AND not on estrogen replacement)	Not Hispanic or Latino
363669	Paclitaxel	1	0	0	0	60	White	Postmenopausal (prior bilateral ovariectomy OR > 12 months since LMP with no prior hysterectomy)	Not Hispanic or Latino
190224	Paclitaxel + ABT 888 + Carboplatin	1	0	0	0	63	White	Postmenopausal (prior bilateral ovariectomy OR > 12 months since LMP with no prior hysterectomy)	Not Hispanic or Latino
461824	Paclitaxel + ABT 888 + Carboplatin	0	0	0	0	36	White	Premenopausal(< 6 months since LMP AND no prior bilateral ovariectomy AND not on estrogen replacement)	Hispanic or Latino
345483	Paclitaxel + Ganitumab	0	0	1	0	50	White	Above categories not applicable AND Age > 50	Not Hispanic or Latino
479417	Paclitaxel + ABT 888 + Carboplatin	0	0	1	1	49	White	Postmenopausal (prior bilateral ovariectomy OR > 12 months since LMP with no prior hysterectomy)	Not Hispanic or Latino
261304	Paclitaxel + Ganitumab	1	0	0	0	49	White	Premenopausal(<6 months since LMP AND no prior bilateral ovariectomy AND not on estrogen replacement)	Not Hispanic or Latino
941926	Paclitaxel	1	0	0	0	51	White	Postmenopausal (prior bilateral ovariectomy OR > 12 months since LMP with no prior hysterectomy)	Hispanic or Latino
906042	Paclitaxel	1	0	0	0	55	White	Above categories not applicable AND Age > 50	Not Hispanic or Latino
988443	Paclitaxel + ABT 888 + Carboplatin	1	0	0	0	49	White	Premenopausal(< 6 months since LMP AND no prior bilateral ovariectomy AND not on estrogen replacement)	Not Hispanic or Latino
180027	Paclitaxel + AMG 386	0	0	1	1	40	White	Premenopausal(< 6 months since LMP AND no prior bilateral ovariectomy AND not on estrogen replacement)	Not Hispanic or Latino
845663	Paclitaxel	1	0	0	0	32	Asian	Premenopausal(< 6 months since LMP AND no prior bilateral ovariectomy AND not on estrogen replacement)	Not Hispanic or Latino
134526	Paclitaxel + Neratinib	0	0	1	1	36	White	Premenopausal(<6 months since LMP AND no prior bilateral ovariectomy AND not on estrogen replacement)	Not Hispanic or Latino
727804	Paclitaxel + MK-2206	0	0	1	1	43	Black or African American	Postmenopausal (prior bilateral ovariectomy OR > 12 months since LMP with no prior hysterectomy)	Not Hispanic or Latino
623086	Paclitaxel + Neratinib	1	0	1	0	34	White	Premenopausal(< 6 months since LMP AND no prior bilateral ovariectomy AND not on estrogen replacement)	Hispanic or Latino
814299	Paclitaxel + Neratinib	0	1	0	1	40	White	Premenopausal(< 6 months since LMP AND no prior bilateral ovariectomy AND not on estrogen replacement)	Not Hispanic or Latino
654021	Paclitaxel	1	0	0	0	46	Asian	Premenopausal(<6 months since LMP AND no prior bilateral ovariectomy AND not on estrogen replacement)	Not Hispanic or Latino
203060	Paclitaxel + Pertuzumab + Trastuzumab	1	1	0	0	57	White	Postmenopausal (prior bilateral ovariectomy OR > 12 months since LMP with no prior hysterectomy)	Not Hispanic or Latino
820807	Paclitaxel + Ganitumab	1	0	0	1	50	Black or African American	Above categories not applicable AND Age < 50	Not Hispanic or Latino
211408	Paclitaxel + Neratinib	0	1	0	1	58	White	Postmenopausal (prior bilateral ovariectomy OR > 12 months since LMP with no prior hysterectomy)	Not Hispanic or Latino
286984	Paclitaxel + MK-2206	1	0	1	0	50	White	Premenopausal(< 6 months since LMP AND no prior bilateral ovariectomy AND not on estrogen replacement)	Not Hispanic or Latino
914968	Paclitaxel + Ganetespib	0	0	1	0	30	White	Premenopausal(<6 months since LMP AND no prior bilateral ovariectomy AND not on estrogen replacement)	Hispanic or Latino
733962	Paclitaxel + Neratinib	0	1	0	1	51	White	Premenopausal(< 6 months since LMP AND no prior bilateral ovariectomy AND not on estrogen replacement)	Not Hispanic or Latino
289420	Paclitaxel + Ganitumab	1	0	0	0	64	Asian	Postmenopausal (prior bilateral ovariectomy OR > 12 months since LMP with no prior hysterectomy)	Not Hispanic or Latino
192548	Paclitaxel + ABT 888 + Carboplatin	1	0	1	0	51	White	Premenopausal(<6 months since LMP AND no prior bilateral ovariectomy AND not on estrogen replacement)	Hispanic or Latino
255078	Paclitaxel	0	0	1	0	57	White	Above categories not applicable AND Age > 50	Hispanic or Latino
515105	Paclitaxel + Neratinib	1	1	0	0	38	White	Premenopausal(<6 months since LMP AND no prior bilateral ovariectomy AND not on estrogen replacement)	Hispanic or Latino
273745	Paclitaxel	1	0	0	0	48	White	Premenopausal(< 6 months since LMP AND no prior bilateral ovariectomy AND not on estrogen replacement)	Not Hispanic or Latino
374106	Paclitaxel + Neratinib	0	0	1	0	36	White	Premenopausal(< 6 months since LMP AND no prior bilateral ovariectomy AND not on estrogen replacement)	Not Hispanic or Latino
890414	Paclitaxel	0	0	0	1	55	Asian	Postmenopausal (prior bilateral ovariectomy OR > 12 months since LMP with no prior hysterectomy)	Not Hispanic or Latino
604326	Paclitaxel + Pertuzumab + Trastuzumab	1	1	0	0	60	White	Postmenopausal (prior bilateral ovariectomy OR > 12 months since LMP with no prior hysterectomy)	Not Hispanic or Latino
563856	Paclitaxel + Neratinib	0	0	1	1	40	Black or African American	Premenopausal(< 6 months since LMP AND no prior bilateral ovariectomy AND not on estrogen replacement)	Not Hispanic or Latino
688291	Paclitaxel + AMG 386	1	0	0	0	56	White	Premenopausal(<6 months since LMP AND no prior bilateral ovariectomy AND not on estrogen replacement)	Not Hispanic or Latino
530095	Paclitaxel + AMG 386	1	0	0	0	45	Black or African American	Premenopausal(<6 months since LMP AND no prior bilateral ovariectomy AND not on estrogen replacement)	Not Hispanic or Latino
705381	T-DM1 + Pertuzumab	1	1	0	1	46	White	Premenopausal(<6 months since LMP AND no prior bilateral ovariectomy AND not on estrogen replacement)	Not Hispanic or Latino
636424	Paclitaxel	0	0	1	0	33	Asian	Premenopausal(<6 months since LMP AND no prior bilateral ovariectomy AND not on estrogen replacement)	Not Hispanic or Latino
222135	Paclitaxel + AMG 386	1	0	0	0	53	Black or African American	Above categories not applicable AND Age > 50	Not Hispanic or Latino
349639	Paclitaxel + Neratinib	1	1	1	1	43	Black or African American	Postmenopausal (prior bilateral ovariectomy OR > 12 months since LMP with no prior hysterectomy)	Not Hispanic or Latino
703455	Paclitaxel + Ganetespib	0	0	1	0	44	Black or African American	Premenopausal(<6 months since LMP AND no prior bilateral ovariectomy AND not on estrogen replacement)	Not Hispanic or Latino
386664	Paclitaxel + AMG 386	1	0	0	0	63	White	Postmenopausal (prior bilateral ovariectomy OR > 12 months since LMP with no prior hysterectomy)	Not Hispanic or Latino
651541	Paclitaxel + Neratinib	0	0	1	1	65	White	Postmenopausal (prior bilateral ovariectomy OR > 12 months since LMP with no prior hysterectomy)	Not Hispanic or Latino
426106	Paclitaxel + MK-2206	1	0	1	0	56	White	Postmenopausal (prior bilateral ovariectomy OR > 12 months since LMP with no prior hysterectomy)	Not Hispanic or Latino
981461	T-DM1 + Pertuzumab	1	1	0	0	44	Black or African American	Premenopausal(<6 months since LMP AND no prior bilateral ovariectomy AND not on estrogen replacement)	Not Hispanic or Latino
446263	Paclitaxel + Pembrolizumab	1	0	1	1	53	White	Premenopausal(<6 months since LMP AND no prior bilateral ovariectomy AND not on estrogen replacement)	Hispanic or Latino
122795	Paclitaxel + Ganitumab	0	0	0	0	45	White	Premenopausal(<6 months since LMP AND no prior bilateral ovariectomy AND not on estrogen replacement)	Not Hispanic or Latino
396723	T-DM1 + Pertuzumab	1	1	0	0	72	White	Postmenopausal (prior bilateral ovariectomy OR > 12 months since LMP with no prior hysterectomy)	Not Hispanic or Latino
677910	Paclitaxel + AMG 386	0	0	1	0	45	Black or African American	Postmenopausal (prior bilateral ovariectomy OR > 12 months since LMP with no prior hysterectomy)	Not Hispanic or Latino
313672	Paclitaxel + Ganetespib	1	0	0	0	73	White		Not Hispanic or Latino
500826	Paclitaxel + Pembrolizumab	1	0	0	0	69	White	Postmenopausal (prior bilateral ovariectomy OR > 12 months since LMP with no prior hysterectomy)	Not Hispanic or Latino
729270	Paclitaxel + Neratinib	0	1	0	1	50	White	Premenopausal(< 6 months since LMP AND no prior bilateral ovariectomy AND not on estrogen replacement)	Not Hispanic or Latino
666147	Paclitaxel + Ganitumab	1	0	0	0	27	White	Premenopausal(<6 months since LMP AND no prior bilateral ovariectomy AND not on estrogen replacement)	Hispanic or Latino
179369	Paclitaxel + MK-2206	1	0	0	0	36	White	Premenopausal(<6 months since LMP AND no prior bilateral ovariectomy AND not on estrogen replacement)	Not Hispanic or Latino
982505	Paclitaxel + Pertuzumab + Trastuzumab	1	1	0	0	51	White	Premenopausal(<6 months since LMP AND no prior bilateral ovariectomy AND not on estrogen replacement)	Hispanic or Latino
375954	Paclitaxel + MK-2206 + Trastuzumab	0	1	1	0	36	White	Premenopausal(<6 months since LMP AND no prior bilateral ovariectomy AND not on estrogen replacement)	Not Hispanic or Latino
194024	Paclitaxel + Pembrolizumab	1	0	1	1	41	White	Premenopausal(<6 months since LMP AND no prior bilateral ovariectomy AND not on estrogen replacement)	Hispanic or Latino
320538	Paclitaxel	0	0	1	0	57	White	Postmenopausal (prior bilateral ovariectomy OR > 12 months since LMP with no prior hysterectomy)	Not Hispanic or Latino
152197	Paclitaxel + Pembrolizumab	0	0	1	1	59	White	Postmenopausal (prior bilateral ovariectomy OR > 12 months since LMP with no prior hysterectomy)	Not Hispanic or Latino
637051	Paclitaxel + Ganetespib	0	0	1	0	52	White	Above categories not applicable AND Age > 50	Hispanic or Latino
697098	Paclitaxel + Neratinib	0	0	1	1	37	White	Premenopausal(< 6 months since LMP AND no prior bilateral ovariectomy AND not on estrogen replacement)	Not Hispanic or Latino
832056	Paclitaxel + Pembrolizumab	0	0	1	0	41	White	Premenopausal(<6 months since LMP AND no prior bilateral ovariectomy AND not on estrogen replacement)	Not Hispanic or Latino
942017	Paclitaxel	1	0	1	0	44	Black or African American	Premenopausal(<6 months since LMP AND no prior bilateral ovariectomy AND not on estrogen replacement)	Not Hispanic or Latino
266509	Paclitaxel + AMG 386	0	0	0	1	59	White	Postmenopausal (prior bilateral ovariectomy OR > 12 months since LMP with no prior hysterectomy)	Hispanic or Latino
307659	Paclitaxel + Neratinib	1	1	0	0	56	White	Above categories not applicable AND Age > 50	Not Hispanic or Latino
677915	Paclitaxel	1	0	1	0	43	White	Premenopausal(< 6 months since LMP AND no prior bilateral ovariectomy AND not on estrogen replacement)	Not Hispanic or Latino
100899	Paclitaxel + Ganitumab	0	0	1	0	53	White	Postmenopausal (prior bilateral ovariectomy OR > 12 months since LMP with no prior hysterectomy)	Not Hispanic or Latino
803677	Paclitaxel + MK-2206	0	0	1	0	53	White	Postmenopausal (prior bilateral ovariectomy OR > 12 months since LMP with no prior hysterectomy)	Not Hispanic or Latino
233832	Paclitaxel + ABT 888 + Carboplatin	0	0	1	0	42	Black or African American	Premenopausal(< 6 months since LMP AND no prior bilateral ovariectomy AND not on estrogen replacement)	Not Hispanic or Latino
733276	Paclitaxel + Ganetespib	0	0	1	0	54	Black or African American	Above categories not applicable AND Age > 50	Not Hispanic or Latino
994987	Paclitaxel + ABT 888 + Carboplatin	1	0	0	0	62	Black or African American	Postmenopausal (prior bilateral ovariectomy OR > 12 months since LMP with no prior hysterectomy)	Not Hispanic or Latino
360937	Paclitaxel + ABT 888 + Carboplatin	1	0	0	0	50	White	Premenopausal(< 6 months since LMP AND no prior bilateral ovariectomy AND not on estrogen replacement)	Not Hispanic or Latino
357034	Paclitaxel + Ganetespib	1	0	1	0	63	White	Above categories not applicable AND Age > 50	Not Hispanic or Latino
485637	Paclitaxel + Pembrolizumab	0	0	0	0	54	White	Perimenopausal(6-12 months since LMP AND no prior bilateral ovariectomy AND not on estrogen replacement)	Not Hispanic or Latino
590220	Paclitaxel + MK-2206	0	0	1	1	41	White	Premenopausal(< 6 months since LMP AND no prior bilateral ovariectomy AND not on estrogen replacement)	Not Hispanic or Latino
405717	Paclitaxel	0	0	0	0	44	Asian	Premenopausal(<6 months since LMP AND no prior bilateral ovariectomy AND not on estrogen replacement)	Not Hispanic or Latino
640463	Paclitaxel + ABT 888 + Carboplatin	1	0	1	1	31	White	Premenopausal(< 6 months since LMP AND no prior bilateral ovariectomy AND not on estrogen replacement)	Not Hispanic or Latino
650589	Paclitaxel + AMG 386	0	0	0	0	52	White	Postmenopausal (prior bilateral ovariectomy OR > 12 months since LMP with no prior hysterectomy)	Not Hispanic or Latino
291515	Paclitaxel + ABT 888 + Carboplatin	0	0	1	0	44	White	Premenopausal(< 6 months since LMP AND no prior bilateral ovariectomy AND not on estrogen replacement)	Not Hispanic or Latino
955953	Paclitaxel + MK-2206 + Trastuzumab	0	1	0	1	36	White	Premenopausal(<6 months since LMP AND no prior bilateral ovariectomy AND not on estrogen replacement)	Hispanic or Latino
799149	Paclitaxel + Pertuzumab + Trastuzumab	1	1	0	1	35	White	Premenopausal(<6 months since LMP AND no prior bilateral ovariectomy AND not on estrogen replacement)	Not Hispanic or Latino
182346	Paclitaxel + Ganitumab	1	0	0	0	58	White	Postmenopausal (prior bilateral ovariectomy OR > 12 months since LMP with no prior hysterectomy)	Hispanic or Latino
340186	Paclitaxel + ABT 888 + Carboplatin	0	0	0	0	54	White	Postmenopausal (prior bilateral ovariectomy OR > 12 months since LMP with no prior hysterectomy)	Not Hispanic or Latino
324021	Paclitaxel + Pertuzumab + Trastuzumab	1	1	1	0	44	Black or African American		Not Hispanic or Latino
943633	Paclitaxel + AMG 386	0	0	1	0	50	White	Premenopausal(<6 months since LMP AND no prior bilateral ovariectomy AND not on estrogen replacement)	Not Hispanic or Latino
429220	Paclitaxel + Ganitumab	0	0	1	0	52	White	Above categories not applicable AND Age > 50	Not Hispanic or Latino
236470	Paclitaxel + Ganetespib	0	0	1	1	54	White	Premenopausal(<6 months since LMP AND no prior bilateral ovariectomy AND not on estrogen replacement)	Not Hispanic or Latino
640927	Paclitaxel + Neratinib	0	0	0	0	62	White	Postmenopausal (prior bilateral ovariectomy OR > 12 months since LMP with no prior hysterectomy)	Not Hispanic or Latino
901705	Paclitaxel	1	0	0	0	42	Asian	Premenopausal(<6 months since LMP AND no prior bilateral ovariectomy AND not on estrogen replacement)	Not Hispanic or Latino
712785	Paclitaxel	0	0	1	0	50	White	Perimenopausal(6-12 months since LMP AND no prior bilateral ovariectomy AND not on estrogen replacement)	Not Hispanic or Latino
109980	Paclitaxel + Neratinib	1	1	0	1	53	White	Above categories not applicable AND Age > 50	Not Hispanic or Latino
489504	Paclitaxel	0	0	1	1	47	White	Perimenopausal(6-12 months since LMP AND no prior bilateral ovariectomy AND not on estrogen replacement)	Not Hispanic or Latino
845079	T-DM1 + Pertuzumab	1	1	1	1	43	White	Premenopausal(<6 months since LMP AND no prior bilateral ovariectomy AND not on estrogen replacement)	Hispanic or Latino
234272	Paclitaxel + Neratinib	1	1	0	0	41	White	Premenopausal(< 6 months since LMP AND no prior bilateral ovariectomy AND not on estrogen replacement)	Not Hispanic or Latino
706418	T-DM1 + Pertuzumab	0	1	1	1	59	White	Postmenopausal (prior bilateral ovariectomy OR > 12 months since LMP with no prior hysterectomy)	Not Hispanic or Latino
259206	Paclitaxel + ABT 888 + Carboplatin	0	0	1	0	64	White	Above categories not applicable AND Age > 50	Hispanic or Latino
149654	Paclitaxel + Pembrolizumab	1	0	0	0	NA	NA	Premenopausal(<6 months since LMP AND no prior bilateral ovariectomy AND not on estrogen replacement)	Not Hispanic or Latino
904269	Paclitaxel + ABT 888 + Carboplatin	0	0	1	1	59	White	Postmenopausal (prior bilateral ovariectomy OR > 12 months since LMP with no prior hysterectomy)	Not Hispanic or Latino
663197	Paclitaxel + Pembrolizumab	0	0	1	0	43	White	Premenopausal(<6 months since LMP AND no prior bilateral ovariectomy AND not on estrogen replacement)	Not Hispanic or Latino
857165	Paclitaxel + Pembrolizumab	1	0	1	0	47	White	Premenopausal(<6 months since LMP AND no prior bilateral ovariectomy AND not on estrogen replacement)	Hispanic or Latino
330134	Paclitaxel + Ganitumab	1	0	0	0	60	White	Postmenopausal (prior bilateral ovariectomy OR > 12 months since LMP with no prior hysterectomy)	Not Hispanic or Latino
771151	Paclitaxel + AMG 386	0	0	1	1	45	White	Premenopausal(<6 months since LMP AND no prior bilateral ovariectomy AND not on estrogen replacement)	Hispanic or Latino
646600	Paclitaxel + Ganetespib	1	0	1	0	35	White		Not Hispanic or Latino
629371	Paclitaxel + MK-2206 + Trastuzumab	0	1	1	1	58	White	Postmenopausal (prior bilateral ovariectomy OR > 12 months since LMP with no prior hysterectomy)	Not Hispanic or Latino
169918	Paclitaxel + AMG 386	1	0	0	0	50	White	Premenopausal(<6 months since LMP AND no prior bilateral ovariectomy AND not on estrogen replacement)	Not Hispanic or Latino
507198	Paclitaxel	0	0	1	0	44	White	Premenopausal(< 6 months since LMP AND no prior bilateral ovariectomy AND not on estrogen replacement)	Not Hispanic or Latino
800710	Paclitaxel	0	0	1	0	29	White	Premenopausal(< 6 months since LMP AND no prior bilateral ovariectomy AND not on estrogen replacement)	Not Hispanic or Latino
570966	Paclitaxel + AMG 386 + Trastuzumab	1	1	1	0	51	White	Above categories not applicable AND Age > 50	Not Hispanic or Latino
745633	Paclitaxel + Ganitumab	1	0	0	0	56	White	Postmenopausal (prior bilateral ovariectomy OR > 12 months since LMP with no prior hysterectomy)	Not Hispanic or Latino
255535	Paclitaxel + Neratinib	1	1	0	0	44	Black or African American	Premenopausal(< 6 months since LMP AND no prior bilateral ovariectomy AND not on estrogen replacement)	Not Hispanic or Latino
725455	Paclitaxel + Trastuzumab	0	1	1	0	49	White	Premenopausal(< 6 months since LMP AND no prior bilateral ovariectomy AND not on estrogen replacement)	Not Hispanic or Latino
698094	Paclitaxel	1	0	0	0	53	White	Premenopausal(< 6 months since LMP AND no prior bilateral ovariectomy AND not on estrogen replacement)	Hispanic or Latino
734997	Paclitaxel	1	0	1	0	38	White		Not Hispanic or Latino
792181	Paclitaxel + AMG 386	0	0	1	1	60	White	Postmenopausal (prior bilateral ovariectomy OR > 12 months since LMP with no prior hysterectomy)	Hispanic or Latino
934459	Paclitaxel + ABT 888 + Carboplatin	0	0	0	0	70	White	Postmenopausal (prior bilateral ovariectomy OR > 12 months since LMP with no prior hysterectomy)	Not Hispanic or Latino
467686	Paclitaxel + Ganitumab	1	0	1	1	37	White	Premenopausal(<6 months since LMP AND no prior bilateral ovariectomy AND not on estrogen replacement)	Not Hispanic or Latino
421829	Paclitaxel	0	0	1	0	46	White	Premenopausal(<6 months since LMP AND no prior bilateral ovariectomy AND not on estrogen replacement)	Not Hispanic or Latino
644186	Paclitaxel	1	0	0	0	46	Asian	Premenopausal(<6 months since LMP AND no prior bilateral ovariectomy AND not on estrogen replacement)	Not Hispanic or Latino
456432	Paclitaxel + Ganetespib	0	0	1	0	45	Asian	Premenopausal(<6 months since LMP AND no prior bilateral ovariectomy AND not on estrogen replacement)	Not Hispanic or Latino
478484	Paclitaxel + Neratinib	0	0	0	0	64	Asian	Postmenopausal (prior bilateral ovariectomy OR > 12 months since LMP with no prior hysterectomy)	Not Hispanic or Latino
166782	Paclitaxel + Neratinib	1	1	0	0	52	Black or African American	Postmenopausal (prior bilateral ovariectomy OR > 12 months since LMP with no prior hysterectomy)	Not Hispanic or Latino
287961	Paclitaxel + MK-2206 + Trastuzumab	1	1	0	1	53	White	Postmenopausal (prior bilateral ovariectomy OR > 12 months since LMP with no prior hysterectomy)	Hispanic or Latino
435313	Paclitaxel + ABT 888 + Carboplatin	0	0	1	0	52	Black or African American	Perimenopausal(6-12 months since LMP AND no prior bilateral ovariectomy AND not on estrogen replacement)	Not Hispanic or Latino
202539	Paclitaxel	1	0	0	1	57	White	Postmenopausal (prior bilateral ovariectomy OR > 12 months since LMP with no prior hysterectomy)	Not Hispanic or Latino
520986	Paclitaxel + MK-2206	1	0	0	1	53	Native Hawaiian or Pacific Islander	Postmenopausal (prior bilateral ovariectomy OR > 12 months since LMP with no prior hysterectomy)	Not Hispanic or Latino
252748	Paclitaxel	0	0	1	1	41	White	Premenopausal(<6 months since LMP AND no prior bilateral ovariectomy AND not on estrogen replacement)	Hispanic or Latino
306127	Paclitaxel + ABT 888 + Carboplatin	1	0	0	0	55	Black or African American	Above categories not applicable AND Age > 50	Not Hispanic or Latino
129973	Paclitaxel + ABT 888 + Carboplatin	0	0	1	1	35	White	Premenopausal(< 6 months since LMP AND no prior bilateral ovariectomy AND not on estrogen replacement)	Not Hispanic or Latino
959366	Paclitaxel + ABT 888 + Carboplatin	0	0	1	1	65	White	Above categories not applicable AND Age > 50	Not Hispanic or Latino
454808	Paclitaxel + Ganitumab	0	0	1	0	56	Black or African American	Postmenopausal (prior bilateral ovariectomy OR > 12 months since LMP with no prior hysterectomy)	Not Hispanic or Latino
727255	T-DM1 + Pertuzumab	0	1	1	0	53	White	Above categories not applicable AND Age > 50	Not Hispanic or Latino
597907	Paclitaxel + AMG 386	1	0	0	0	52	Black or African American	Premenopausal(<6 months since LMP AND no prior bilateral ovariectomy AND not on estrogen replacement)	Not Hispanic or Latino
962664	Paclitaxel	0	0	1	1	30	White	Above categories not applicable AND Age < 50	Not Hispanic or Latino
228340	Paclitaxel + Neratinib	0	1	0	0	66	White	Postmenopausal (prior bilateral ovariectomy OR > 12 months since LMP with no prior hysterectomy)	Not Hispanic or Latino
539291	Paclitaxel + Neratinib	0	1	0	1	47	White	Postmenopausal (prior bilateral ovariectomy OR > 12 months since LMP with no prior hysterectomy)	Not Hispanic or Latino
341238	Paclitaxel + Pembrolizumab	1	0	0	0	27	Asian;White	Premenopausal(<6 months since LMP AND no prior bilateral ovariectomy AND not on estrogen replacement)	Not Hispanic or Latino
759015	Paclitaxel + Neratinib	1	0	0	0	36	White	Premenopausal(< 6 months since LMP AND no prior bilateral ovariectomy AND not on estrogen replacement)	Not Hispanic or Latino
655795	Paclitaxel	1	0	1	1	57	White	Postmenopausal (prior bilateral ovariectomy OR > 12 months since LMP with no prior hysterectomy)	Not Hispanic or Latino
790397	T-DM1 + Pertuzumab	1	1	0	1	33	White	Premenopausal(<6 months since LMP AND no prior bilateral ovariectomy AND not on estrogen replacement)	Hispanic or Latino
572731	Paclitaxel + ABT 888 + Carboplatin	1	0	1	1	34	White	Premenopausal(< 6 months since LMP AND no prior bilateral ovariectomy AND not on estrogen replacement)	Not Hispanic or Latino
644609	Paclitaxel + Pertuzumab + Trastuzumab	0	1	1	1	67	White	Postmenopausal (prior bilateral ovariectomy OR > 12 months since LMP with no prior hysterectomy)	Not Hispanic or Latino
459311	Paclitaxel + Ganetespib	1	0	1	0	54	White	Above categories not applicable AND Age > 50	Not Hispanic or Latino
987728	Paclitaxel + Ganitumab	0	0	1	1	56	Asian	Perimenopausal(6-12 months since LMP AND no prior bilateral ovariectomy AND not on estrogen replacement)	Not Hispanic or Latino
572235	Paclitaxel + Neratinib	1	1	0	0	54	Asian	Postmenopausal (prior bilateral ovariectomy OR > 12 months since LMP with no prior hysterectomy)	Not Hispanic or Latino
609642	Paclitaxel + MK-2206 + Trastuzumab	0	1	1	1	58	White	Postmenopausal (prior bilateral ovariectomy OR > 12 months since LMP with no prior hysterectomy)	Not Hispanic or Latino
946927	Paclitaxel + MK-2206 + Trastuzumab	0	1	0	1	63	White	Postmenopausal (prior bilateral ovariectomy OR > 12 months since LMP with no prior hysterectomy)	Not Hispanic or Latino
950131	Paclitaxel	1	0	0	1	42	White	Premenopausal(<6 months since LMP AND no prior bilateral ovariectomy AND not on estrogen replacement)	Not Hispanic or Latino
311316	T-DM1 + Pertuzumab	1	1	0	0	48	White	Premenopausal(<6 months since LMP AND no prior bilateral ovariectomy AND not on estrogen replacement)	Not Hispanic or Latino
596458	Paclitaxel + Neratinib	1	1	0	1	58	White	Postmenopausal (prior bilateral ovariectomy OR > 12 months since LMP with no prior hysterectomy)	Not Hispanic or Latino
889721	T-DM1 + Pertuzumab	0	1	1	1	64	White	Postmenopausal (prior bilateral ovariectomy OR > 12 months since LMP with no prior hysterectomy)	Not Hispanic or Latino
465008	Paclitaxel + Ganitumab	1	0	1	0	62	White	Above categories not applicable AND Age > 50	Not Hispanic or Latino
865416	T-DM1 + Pertuzumab	1	1	0	0	41	White	Premenopausal(<6 months since LMP AND no prior bilateral ovariectomy AND not on estrogen replacement)	Not Hispanic or Latino
835658	Paclitaxel + Neratinib	1	0	1	1	50	White	Premenopausal(< 6 months since LMP AND no prior bilateral ovariectomy AND not on estrogen replacement)	Not Hispanic or Latino
660915	Paclitaxel + Neratinib	1	0	1	0	54	Black or African American	Postmenopausal (prior bilateral ovariectomy OR > 12 months since LMP with no prior hysterectomy)	Not Hispanic or Latino
493519	Paclitaxel	1	0	0	0	40	White	Premenopausal(<6 months since LMP AND no prior bilateral ovariectomy AND not on estrogen replacement)	Not Hispanic or Latino
318569	Paclitaxel + Neratinib	1	1	0	0	39	Asian	Premenopausal(< 6 months since LMP AND no prior bilateral ovariectomy AND not on estrogen replacement)	Not Hispanic or Latino
819622	Paclitaxel	1	0	0	0	53	White	Premenopausal(< 6 months since LMP AND no prior bilateral ovariectomy AND not on estrogen replacement)	Not Hispanic or Latino
600536	Paclitaxel + AMG 386	0	0	1	0	37	White	Premenopausal(< 6 months since LMP AND no prior bilateral ovariectomy AND not on estrogen replacement)	Hispanic or Latino
566011	Paclitaxel + Neratinib	0	0	1	0	59	White	Postmenopausal (prior bilateral ovariectomy OR > 12 months since LMP with no prior hysterectomy)	Not Hispanic or Latino
138027	Paclitaxel + Ganitumab	0	0	1	0	64	Asian	Postmenopausal (prior bilateral ovariectomy OR > 12 months since LMP with no prior hysterectomy)	Not Hispanic or Latino
788149	Paclitaxel + AMG 386 + Trastuzumab	1	1	0	1	57	White	Above categories not applicable AND Age < 50	Not Hispanic or Latino
318438	Paclitaxel	0	0	0	0	60	White	Perimenopausal (6-12 months since LMP AND no prior bilateral ovariectomy AND not on estrogen replacement)	Not Hispanic or Latino
422013	Paclitaxel + Neratinib	1	1	0	0	32	White	Premenopausal(< 6 months since LMP AND no prior bilateral ovariectomy AND not on estrogen replacement)	Not Hispanic or Latino
663467	Paclitaxel + ABT 888 + Carboplatin	1	0	1	0	45	Black or African American		Not Hispanic or Latino
823618	Paclitaxel + AMG 386	1	0	0	0	37	White	Premenopausal(<6 months since LMP AND no prior bilateral ovariectomy AND not on estrogen replacement)	Not Hispanic or Latino
188511	Paclitaxel + ABT 888 + Carboplatin	1	0	0	0	60	White	Postmenopausal (prior bilateral ovariectomy OR > 12 months since LMP with no prior hysterectomy)	Not Hispanic or Latino
317131	Paclitaxel + Ganitumab	1	0	1	0	46	White	Premenopausal(<6 months since LMP AND no prior bilateral ovariectomy AND not on estrogen replacement)	Not Hispanic or Latino
383456	Paclitaxel + AMG 386	1	0	0	1	50	White	Postmenopausal (prior bilateral ovariectomy OR > 12 months since LMP with no prior hysterectomy)	Not Hispanic or Latino
573919	Paclitaxel + MK-2206 + Trastuzumab	0	1	0	0	65	White	Above categories not applicable AND Age < 50	Not Hispanic or Latino
660534	Paclitaxel + Pembrolizumab	0	0	1	1	50	White	Perimenopausal(6-12 months since LMP AND no prior bilateral ovariectomy AND not on estrogen replacement)	Not Hispanic or Latino
692885	Paclitaxel + Pembrolizumab	0	0	1	0	40	Black or African American	Premenopausal(<6 months since LMP AND no prior bilateral ovariectomy AND not on estrogen replacement)	Not Hispanic or Latino
834418	Paclitaxel	1	0	0	0	59	White	Postmenopausal (prior bilateral ovariectomy OR > 12 months since LMP with no prior hysterectomy)	Not Hispanic or Latino
602943	Paclitaxel	0	0	1	1	38	White	Premenopausal(< 6 months since LMP AND no prior bilateral ovariectomy AND not on estrogen replacement)	Not Hispanic or Latino
378401	Paclitaxel + AMG 386	0	0	0	1	61	White	Postmenopausal (prior bilateral ovariectomy OR > 12 months since LMP with no prior hysterectomy)	Not Hispanic or Latino
123660	Paclitaxel + Trastuzumab	0	1	0	0	71	Asian	Postmenopausal (prior bilateral ovariectomy OR > 12 months since LMP with no prior hysterectomy)	Not Hispanic or Latino
859699	Paclitaxel + Trastuzumab	1	1	0	1	53	White	Postmenopausal (prior bilateral ovariectomy OR > 12 months since LMP with no prior hysterectomy)	Hispanic or Latino
188091	Paclitaxel + Neratinib	0	1	0	1	50	Black or African American	Premenopausal(< 6 months since LMP AND no prior bilateral ovariectomy AND not on estrogen replacement)	Not Hispanic or Latino
736721	Paclitaxel + AMG 386	1	0	1	0	41	White	Premenopausal(<6 months since LMP AND no prior bilateral ovariectomy AND not on estrogen replacement)	Not Hispanic or Latino
233191	Paclitaxel	0	0	1	0	42	White	Premenopausal(<6 months since LMP AND no prior bilateral ovariectomy AND not on estrogen replacement)	Not Hispanic or Latino
111674	Paclitaxel + ABT 888 + Carboplatin	0	0	0	1	30	White	Premenopausal(< 6 months since LMP AND no prior bilateral ovariectomy AND not on estrogen replacement)	Not Hispanic or Latino
407539	Paclitaxel + Ganitumab	1	0	0	0	35	Black or African American	Premenopausal(<6 months since LMP AND no prior bilateral ovariectomy AND not on estrogen replacement)	Not Hispanic or Latino
511851	Paclitaxel + Ganitumab	1	0	0	0	48	White	Postmenopausal (prior bilateral ovariectomy OR > 12 months since LMP with no prior hysterectomy)	Not Hispanic or Latino
895653	Paclitaxel + Pertuzumab + Trastuzumab	1	1	0	1	43	White	Premenopausal(<6 months since LMP AND no prior bilateral ovariectomy AND not on estrogen replacement)	Not Hispanic or Latino
128051	T-DM1 + Pertuzumab	1	1	0	0	56	White	Postmenopausal (prior bilateral ovariectomy OR > 12 months since LMP with no prior hysterectomy)	Not Hispanic or Latino
824234	Paclitaxel + Trastuzumab	1	1	0	1	30	White	Premenopausal(<6 months since LMP AND no prior bilateral ovariectomy AND not on estrogen replacement)	Not Hispanic or Latino
283070	Paclitaxel + AMG 386	0	0	1	0	68	White	Postmenopausal (prior bilateral ovariectomy OR > 12 months since LMP with no prior hysterectomy)	Not Hispanic or Latino
229144	Paclitaxel	1	0	0	0	54	White	Postmenopausal (prior bilateral ovariectomy OR > 12 months since LMP with no prior hysterectomy)	Hispanic or Latino
424541	Paclitaxel	1	0	0	0	58	White	Postmenopausal (prior bilateral ovariectomy OR > 12 months since LMP with no prior hysterectomy)	Not Hispanic or Latino
542392	Paclitaxel + Ganitumab	0	0	1	0	56	White	Postmenopausal (prior bilateral ovariectomy OR > 12 months since LMP with no prior hysterectomy)	Not Hispanic or Latino
812089	Paclitaxel + Neratinib	0	0	0	0	58	White	Postmenopausal (prior bilateral ovariectomy OR > 12 months since LMP with no prior hysterectomy)	Not Hispanic or Latino
749097	Paclitaxel	1	0	0	0	46	Black or African American	Above categories not applicable AND Age < 50	Not Hispanic or Latino
437968	Paclitaxel + Neratinib	1	1	0	0	60	White	Above categories not applicable AND Age > 50	Not Hispanic or Latino
460812	Paclitaxel + Ganetespib	1	0	1	0	50	Black or African American	Above categories not applicable AND Age > 50	Not Hispanic or Latino
728714	Paclitaxel + ABT 888 + Carboplatin	1	0	0	0	50	White	Premenopausal(< 6 months since LMP AND no prior bilateral ovariectomy AND not on estrogen replacement)	Not Hispanic or Latino
413961	Paclitaxel + MK-2206	0	0	1	0	49	White	Premenopausal(<6 months since LMP AND no prior bilateral ovariectomy AND not on estrogen replacement)	Hispanic or Latino
395379	Paclitaxel	1	0	0	0	36	White	Above categories not applicable AND Age < 50	Not Hispanic or Latino
294176	Paclitaxel + Neratinib	0	0	1	1	56	White	Above categories not applicable AND Age > 50	Not Hispanic or Latino
130580	Paclitaxel + Ganitumab	0	0	1	1	56	White	Above categories not applicable AND Age > 50	Not Hispanic or Latino
375342	Paclitaxel + Ganitumab	0	0	1	0	38	White	Above categories not applicable AND Age < 50	Hispanic or Latino
503034	Paclitaxel + Pertuzumab + Trastuzumab	0	1	0	0	42	White	Premenopausal(<6 months since LMP AND no prior bilateral ovariectomy AND not on estrogen replacement)	Not Hispanic or Latino
490023	Paclitaxel + MK-2206 + Trastuzumab	0	1	1	1	34	White	Premenopausal(<6 months since LMP AND no prior bilateral ovariectomy AND not on estrogen replacement)	Not Hispanic or Latino
299364	Paclitaxel	0	0	1	0	40	White	Premenopausal(<6 months since LMP AND no prior bilateral ovariectomy AND not on estrogen replacement)	Not Hispanic or Latino
303947	Paclitaxel + Neratinib	0	1	1	1	61	White	Postmenopausal (prior bilateral ovariectomy OR > 12 months since LMP with no prior hysterectomy)	Not Hispanic or Latino
766967	Paclitaxel + Ganitumab	1	0	0	1	44	White	Premenopausal(< 6 months since LMP AND no prior bilateral ovariectomy AND not on estrogen replacement)	Not Hispanic or Latino
726381	Paclitaxel + Trastuzumab	1	1	0	0	63	White	Postmenopausal (prior bilateral ovariectomy OR > 12 months since LMP with no prior hysterectomy)	Not Hispanic or Latino
841336	Paclitaxel	1	0	0	0	47	Black or African American		Not Hispanic or Latino
589502	Paclitaxel + Ganetespib	1	0	0	1	67	White	Postmenopausal (prior bilateral ovariectomy OR > 12 months since LMP with no prior hysterectomy)	Not Hispanic or Latino
462581	Paclitaxel + Ganetespib	0	0	1	0	69	Black or African American	Postmenopausal (prior bilateral ovariectomy OR > 12 months since LMP with no prior hysterectomy)	Not Hispanic or Latino
940186	Paclitaxel + Ganetespib	1	0	0	1	44	White	Premenopausal(<6 months since LMP AND no prior bilateral ovariectomy AND not on estrogen replacement)	Not Hispanic or Latino
592535	Paclitaxel + ABT 888 + Carboplatin	1	0	0	0	44	White	Premenopausal(< 6 months since LMP AND no prior bilateral ovariectomy AND not on estrogen replacement)	Not Hispanic or Latino
443444	Paclitaxel + Neratinib	0	1	1	0	61	White	Postmenopausal (prior bilateral ovariectomy OR > 12 months since LMP with no prior hysterectomy)	Not Hispanic or Latino
492612	Paclitaxel	0	0	1	0	37	White	Premenopausal(<6 months since LMP AND no prior bilateral ovariectomy AND not on estrogen replacement)	Not Hispanic or Latino
787415	Paclitaxel + AMG 386	0	0	1	0	56	White	Postmenopausal (prior bilateral ovariectomy OR > 12 months since LMP with no prior hysterectomy)	Not Hispanic or Latino
885871	Paclitaxel	0	0	1	0	41	White	Premenopausal(<6 months since LMP AND no prior bilateral ovariectomy AND not on estrogen replacement)	Not Hispanic or Latino
728149	T-DM1 + Pertuzumab	1	1	0	0	46	White		Not Hispanic or Latino
962827	Paclitaxel + Ganitumab	1	0	0	0	37	White	Premenopausal(<6 months since LMP AND no prior bilateral ovariectomy AND not on estrogen replacement)	Not Hispanic or Latino
995480	Paclitaxel + Pertuzumab + Trastuzumab	1	1	0	0	46	Asian	Premenopausal(<6 months since LMP AND no prior bilateral ovariectomy AND not on estrogen replacement)	Not Hispanic or Latino
528833	Paclitaxel + AMG 386 + Trastuzumab	1	1	0	1	61	White	Above categories not applicable AND Age > 50	Not Hispanic or Latino
775346	Paclitaxel	1	0	0	0	35	White	Premenopausal(<6 months since LMP AND no prior bilateral ovariectomy AND not on estrogen replacement)	Not Hispanic or Latino
515565	Paclitaxel	0	0	1	0	59	White	Postmenopausal (prior bilateral ovariectomy OR > 12 months since LMP with no prior hysterectomy)	Hispanic or Latino
442637	Paclitaxel + Trastuzumab	0	1	0	0	56	Asian	Perimenopausal (6-12 months since LMP AND no prior bilateral ovariectomy AND not on estrogen replacement)	Not Hispanic or Latino
408692	Paclitaxel	0	0	1	1	25	Asian;White	Premenopausal(<6 months since LMP AND no prior bilateral ovariectomy AND not on estrogen replacement)	Not Hispanic or Latino
497010	Paclitaxel + Pembrolizumab	0	0	1	1	31	White	Premenopausal(<6 months since LMP AND no prior bilateral ovariectomy AND not on estrogen replacement)	Not Hispanic or Latino
805136	Paclitaxel + AMG 386 + Trastuzumab	0	1	1	0	52	Black or African American		Not Hispanic or Latino
238790	Paclitaxel	0	0	1	0	44	Black or African American	Premenopausal(< 6 months since LMP AND no prior bilateral ovariectomy AND not on estrogen replacement)	Not Hispanic or Latino
327142	Paclitaxel + Neratinib	1	0	0	0	59	Black or African American	Above categories not applicable AND Age > 50	Not Hispanic or Latino
132463	Paclitaxel + MK-2206 + Trastuzumab	1	1	1	1	64	Asian	Postmenopausal (prior bilateral ovariectomy OR > 12 months since LMP with no prior hysterectomy)	Not Hispanic or Latino
726940	Paclitaxel	0	0	0	0	51	White	Premenopausal(<6 months since LMP AND no prior bilateral ovariectomy AND not on estrogen replacement)	Not Hispanic or Latino
262131	Paclitaxel + ABT 888 + Carboplatin	0	0	1	0	41	White	Premenopausal(<6 months since LMP AND no prior bilateral ovariectomy AND not on estrogen replacement)	Not Hispanic or Latino
792412	Paclitaxel + Pembrolizumab	0	0	1	0	32	White	Premenopausal(<6 months since LMP AND no prior bilateral ovariectomy AND not on estrogen replacement)	Not Hispanic or Latino
169536	Paclitaxel + Neratinib	1	1	0	0	25	White	Premenopausal(< 6 months since LMP AND no prior bilateral ovariectomy AND not on estrogen replacement)	Not Hispanic or Latino
517870	Paclitaxel	0	0	1	0	52	White	Postmenopausal (prior bilateral ovariectomy OR > 12 months since LMP with no prior hysterectomy)	Not Hispanic or Latino
652480	Paclitaxel + AMG 386	0	0	1	0	36	White	Premenopausal(<6 months since LMP AND no prior bilateral ovariectomy AND not on estrogen replacement)	Not Hispanic or Latino
151481	Paclitaxel	0	0	0	0	54	White	Postmenopausal (prior bilateral ovariectomy OR > 12 months since LMP with no prior hysterectomy)	Not Hispanic or Latino
199115	Paclitaxel + AMG 386	1	0	0	0	61	White	Postmenopausal (prior bilateral ovariectomy OR > 12 months since LMP with no prior hysterectomy)	Not Hispanic or Latino
630758	Paclitaxel + ABT 888 + Carboplatin	0	0	1	0	57	White	Postmenopausal (prior bilateral ovariectomy OR > 12 months since LMP with no prior hysterectomy)	Not Hispanic or Latino
783764	Paclitaxel + Ganitumab	1	0	0	0	54	White	Above categories not applicable AND Age > 50	Not Hispanic or Latino
752372	Paclitaxel	1	0	0	0	59	White	Above categories not applicable AND Age < 50	Hispanic or Latino
549172	Paclitaxel	0	0	0	0	45	White	Premenopausal(< 6 months since LMP AND no prior bilateral ovariectomy AND not on estrogen replacement)	Not Hispanic or Latino
174903	Paclitaxel + AMG 386	1	0	0	0	56	White	Postmenopausal (prior bilateral ovariectomy OR > 12 months since LMP with no prior hysterectomy)	Not Hispanic or Latino
808714	Paclitaxel	0	0	1	0	69	White	Postmenopausal (prior bilateral ovariectomy OR > 12 months since LMP with no prior hysterectomy)	Not Hispanic or Latino
928815	Paclitaxel + AMG 386	0	0	1	0	38	White	Premenopausal(<6 months since LMP AND no prior bilateral ovariectomy AND not on estrogen replacement)	Not Hispanic or Latino
241705	Paclitaxel + Ganitumab	1	0	0	0	49	Black or African American	Premenopausal(<6 months since LMP AND no prior bilateral ovariectomy AND not on estrogen replacement)	Not Hispanic or Latino
148357	Paclitaxel + Ganitumab	1	0	0	0	55	Black or African American	Above categories not applicable AND Age > 50	Not Hispanic or Latino
680881	Paclitaxel + MK-2206	1	0	1	0	33	White	Premenopausal(< 6 months since LMP AND no prior bilateral ovariectomy AND not on estrogen replacement)	Hispanic or Latino
591810	Paclitaxel + MK-2206	1	0	0	1	35	Asian	Premenopausal(<6 months since LMP AND no prior bilateral ovariectomy AND not on estrogen replacement)	Not Hispanic or Latino
790070	Paclitaxel + Neratinib	1	1	0	0	44	White	Premenopausal(< 6 months since LMP AND no prior bilateral ovariectomy AND not on estrogen replacement)	Not Hispanic or Latino
128675	Paclitaxel	1	0	1	1	47	White	Perimenopausal(6-12 months since LMP AND no prior bilateral ovariectomy AND not on estrogen replacement)	Not Hispanic or Latino
889225	Paclitaxel + AMG 386	1	0	0	0	46	White	Premenopausal(< 6 months since LMP AND no prior bilateral ovariectomy AND not on estrogen replacement)	Not Hispanic or Latino
411008	Paclitaxel + AMG 386	0	0	1	0	49	White	Above categories not applicable AND Age < 50	Not Hispanic or Latino
723918	Paclitaxel + Neratinib	1	1	0	1	35	White	Premenopausal(< 6 months since LMP AND no prior bilateral ovariectomy AND not on estrogen replacement)	Not Hispanic or Latino
742477	Paclitaxel + Trastuzumab	1	1	0	0	44	White	Premenopausal(< 6 months since LMP AND no prior bilateral ovariectomy AND not on estrogen replacement)	Not Hispanic or Latino
579881	Paclitaxel	1	0	0	0	32	White	Premenopausal(< 6 months since LMP AND no prior bilateral ovariectomy AND not on estrogen replacement)	Not Hispanic or Latino
162562	Paclitaxel + Trastuzumab	0	1	1	1	61	White	Postmenopausal (prior bilateral ovariectomy OR > 12 months since LMP with no prior hysterectomy)	Not Hispanic or Latino
687288	T-DM1 + Pertuzumab	0	1	1	1	57	White	Above categories not applicable AND Age > 50	Not Hispanic or Latino
120422	Paclitaxel + Ganitumab	1	0	1	1	57	White	Postmenopausal (prior bilateral ovariectomy OR > 12 months since LMP with no prior hysterectomy)	Not Hispanic or Latino
203254	Paclitaxel + MK-2206	0	0	1	0	25	Asian	Premenopausal(< 6 months since LMP AND no prior bilateral ovariectomy AND not on estrogen replacement)	Not Hispanic or Latino
898618	Paclitaxel + Ganitumab	1	0	0	0	54	White	Above categories not applicable AND Age > 50	Not Hispanic or Latino
628823	Paclitaxel + Ganitumab	0	0	1	0	42	White	Premenopausal(<6 months since LMP AND no prior bilateral ovariectomy AND not on estrogen replacement)	Not Hispanic or Latino
423619	Paclitaxel + Neratinib	0	0	1	1	53	White	Premenopausal(< 6 months since LMP AND no prior bilateral ovariectomy AND not on estrogen replacement)	Not Hispanic or Latino
349330	Paclitaxel + AMG 386	0	0	1	1	50	White	Above categories not applicable AND Age > 50	Not Hispanic or Latino
524170	Paclitaxel + Ganitumab	1	0	0	0	38	White	Premenopausal(<6 months since LMP AND no prior bilateral ovariectomy AND not on estrogen replacement)	Not Hispanic or Latino
240957	Paclitaxel + AMG 386	1	0	0	0	46	White	Premenopausal(<6 months since LMP AND no prior bilateral ovariectomy AND not on estrogen replacement)	Not Hispanic or Latino
584561	Paclitaxel + Pertuzumab + Trastuzumab	0	1	1	1	39	White	Premenopausal(<6 months since LMP AND no prior bilateral ovariectomy AND not on estrogen replacement)	Not Hispanic or Latino
421917	Paclitaxel	0	0	1	0	41	White	Premenopausal(<6 months since LMP AND no prior bilateral ovariectomy AND not on estrogen replacement)	Not Hispanic or Latino
115638	Paclitaxel + Ganitumab	0	0	1	0	34	White	Premenopausal(<6 months since LMP AND no prior bilateral ovariectomy AND not on estrogen replacement)	Not Hispanic or Latino
154293	Paclitaxel + Neratinib	1	1	0	0	52	White	Premenopausal(< 6 months since LMP AND no prior bilateral ovariectomy AND not on estrogen replacement)	Not Hispanic or Latino
746731	Paclitaxel + ABT 888 + Carboplatin	0	0	1	1	46	Black or African American	Premenopausal(< 6 months since LMP AND no prior bilateral ovariectomy AND not on estrogen replacement)	Hispanic or Latino
282082	Paclitaxel	0	0	1	1	NA	NULL	Premenopausal(< 6 months since LMP AND no prior bilateral ovariectomy AND not on estrogen replacement)	Not Hispanic or Latino
433144	Paclitaxel	0	0	0	1	59	White	Postmenopausal (prior bilateral ovariectomy OR > 12 months since LMP with no prior hysterectomy)	Not Hispanic or Latino
883886	Paclitaxel + Neratinib	0	0	1	0	57	White	Postmenopausal (prior bilateral ovariectomy OR > 12 months since LMP with no prior hysterectomy)	Hispanic or Latino
928170	Paclitaxel + Ganitumab	1	0	0	0	67	White	Above categories not applicable AND Age > 50	Not Hispanic or Latino
223526	Paclitaxel + Neratinib	1	0	0	0	57	White	Postmenopausal (prior bilateral ovariectomy OR > 12 months since LMP with no prior hysterectomy)	Not Hispanic or Latino
520471	Paclitaxel + Ganitumab	1	0	1	1	35	White	Premenopausal(<6 months since LMP AND no prior bilateral ovariectomy AND not on estrogen replacement)	Not Hispanic or Latino
172283	Paclitaxel + Neratinib	0	0	1	0	48	Black or African American	Premenopausal(< 6 months since LMP AND no prior bilateral ovariectomy AND not on estrogen replacement)	Not Hispanic or Latino
720065	Paclitaxel + Trastuzumab	1	1	0	0	55	White	Postmenopausal (prior bilateral ovariectomy OR > 12 months since LMP with no prior hysterectomy)	Not Hispanic or Latino
478655	Paclitaxel + Pembrolizumab	0	0	1	1	52	White	Postmenopausal (prior bilateral ovariectomy OR > 12 months since LMP with no prior hysterectomy)	Hispanic or Latino
451482	Paclitaxel + AMG 386	1	0	0	0	47	Black or African American	Premenopausal(< 6 months since LMP AND no prior bilateral ovariectomy AND not on estrogen replacement)	Not Hispanic or Latino
223030	Paclitaxel + AMG 386	1	0	0	0	56	White	Postmenopausal (prior bilateral ovariectomy OR > 12 months since LMP with no prior hysterectomy)	Not Hispanic or Latino
586091	Paclitaxel + Pembrolizumab	1	0	1	1	44	White	Premenopausal(<6 months since LMP AND no prior bilateral ovariectomy AND not on estrogen replacement)	Not Hispanic or Latino
417654	Paclitaxel + Neratinib	1	0	0	0	68	White	Postmenopausal (prior bilateral ovariectomy OR > 12 months since LMP with no prior hysterectomy)	Not Hispanic or Latino
234723	Paclitaxel + AMG 386	0	0	1	0	37	White	Premenopausal(< 6 months since LMP AND no prior bilateral ovariectomy AND not on estrogen replacement)	Not Hispanic or Latino
602451	Paclitaxel + Ganetespib	1	0	1	0	47	White	Premenopausal(<6 months since LMP AND no prior bilateral ovariectomy AND not on estrogen replacement)	Not Hispanic or Latino
883696	Paclitaxel + ABT 888 + Carboplatin	1	0	1	0	27	White	Premenopausal(< 6 months since LMP AND no prior bilateral ovariectomy AND not on estrogen replacement)	Not Hispanic or Latino
970839	Paclitaxel	1	0	1	0	58	White	Postmenopausal (prior bilateral ovariectomy OR > 12 months since LMP with no prior hysterectomy)	Not Hispanic or Latino
507249	Paclitaxel + Pertuzumab + Trastuzumab	1	1	0	0	37	White	Premenopausal(<6 months since LMP AND no prior bilateral ovariectomy AND not on estrogen replacement)	Not Hispanic or Latino
724293	T-DM1 + Pertuzumab	1	1	0	1	41	White		Not Hispanic or Latino
117424	Paclitaxel + Neratinib	0	0	1	1	33	White	Premenopausal(< 6 months since LMP AND no prior bilateral ovariectomy AND not on estrogen replacement)	Not Hispanic or Latino
793684	Paclitaxel + Ganetespib	0	0	1	0	48	White	Postmenopausal (prior bilateral ovariectomy OR > 12 months since LMP with no prior hysterectomy)	Not Hispanic or Latino
380769	Paclitaxel + ABT 888 + Carboplatin	0	0	1	1	40	Black or African American	Premenopausal(< 6 months since LMP AND no prior bilateral ovariectomy AND not on estrogen replacement)	Not Hispanic or Latino
572444	Paclitaxel + Neratinib	1	0	0	0	54	White	Postmenopausal (prior bilateral ovariectomy OR > 12 months since LMP with no prior hysterectomy)	Hispanic or Latino
796558	Paclitaxel	0	0	0	0	38	White	Premenopausal(<6 months since LMP AND no prior bilateral ovariectomy AND not on estrogen replacement)	Not Hispanic or Latino
925691	Paclitaxel + Neratinib	0	1	0	0	58	White	Postmenopausal (prior bilateral ovariectomy OR > 12 months since LMP with no prior hysterectomy)	Not Hispanic or Latino
414256	Paclitaxel + Ganetespib	1	0	0	0	38	Asian	Premenopausal(<6 months since LMP AND no prior bilateral ovariectomy AND not on estrogen replacement)	Not Hispanic or Latino
765671	Paclitaxel + AMG 386	0	0	0	1	41	Black or African American	Premenopausal(< 6 months since LMP AND no prior bilateral ovariectomy AND not on estrogen replacement)	Not Hispanic or Latino
990443	Paclitaxel + Pembrolizumab	1	0	0	0	53	White	Premenopausal(<6 months since LMP AND no prior bilateral ovariectomy AND not on estrogen replacement)	Not Hispanic or Latino
384830	Paclitaxel + MK-2206 + Trastuzumab	1	1	0	0	37	White	Premenopausal(<6 months since LMP AND no prior bilateral ovariectomy AND not on estrogen replacement)	Not Hispanic or Latino
836983	Paclitaxel + Neratinib	1	1	0	1	54	White	Postmenopausal (prior bilateral ovariectomy OR > 12 months since LMP with no prior hysterectomy)	Not Hispanic or Latino
586207	Paclitaxel + AMG 386	0	0	1	1	45	White	Premenopausal(<6 months since LMP AND no prior bilateral ovariectomy AND not on estrogen replacement)	Hispanic or Latino
559021	Paclitaxel + Ganitumab	1	0	1	1	34	White	Premenopausal(<6 months since LMP AND no prior bilateral ovariectomy AND not on estrogen replacement)	Hispanic or Latino
746265	Paclitaxel + Neratinib	1	0	0	0	35	White	Premenopausal(< 6 months since LMP AND no prior bilateral ovariectomy AND not on estrogen replacement)	Not Hispanic or Latino
962153	Paclitaxel + AMG 386 + Trastuzumab	1	1	1	0	55	White		Hispanic or Latino
559263	Paclitaxel	0	0	1	0	64	White	Postmenopausal (prior bilateral ovariectomy OR > 12 months since LMP with no prior hysterectomy)	Not Hispanic or Latino
287300	Paclitaxel + Neratinib	1	1	0	1	45	White	Premenopausal(< 6 months since LMP AND no prior bilateral ovariectomy AND not on estrogen replacement)	Not Hispanic or Latino
711476	Paclitaxel	1	0	0	1	47	White	Above categories not applicable AND Age < 50	Not Hispanic or Latino
944536	Paclitaxel + Neratinib	0	1	0	1	58	Black or African American	Postmenopausal (prior bilateral ovariectomy OR > 12 months since LMP with no prior hysterectomy)	Not Hispanic or Latino
361701	Paclitaxel + MK-2206	1	0	0	0	49	White	Postmenopausal (prior bilateral ovariectomy OR > 12 months since LMP with no prior hysterectomy)	Not Hispanic or Latino
112606	Paclitaxel + Trastuzumab	1	1	0	0	57	White	Postmenopausal (prior bilateral ovariectomy OR > 12 months since LMP with no prior hysterectomy)	Not Hispanic or Latino
924071	Paclitaxel + AMG 386	1	0	0	0	57	White	Above categories not applicable AND Age > 50	Not Hispanic or Latino
598798	Paclitaxel + ABT 888 + Carboplatin	1	0	1	0	46	White	Premenopausal(< 6 months since LMP AND no prior bilateral ovariectomy AND not on estrogen replacement)	Not Hispanic or Latino
231633	Paclitaxel + Pembrolizumab	0	0	1	1	53	White	Postmenopausal (prior bilateral ovariectomy OR > 12 months since LMP with no prior hysterectomy)	Not Hispanic or Latino
892390	Paclitaxel + Pembrolizumab	0	0	1	1	59	White	Postmenopausal (prior bilateral ovariectomy OR > 12 months since LMP with no prior hysterectomy)	Not Hispanic or Latino
666715	Paclitaxel + Ganetespib	1	0	0	0	32	White	Premenopausal(<6 months since LMP AND no prior bilateral ovariectomy AND not on estrogen replacement)	Hispanic or Latino
241998	Paclitaxel	1	0	0	0	54	Black or African American	Postmenopausal (prior bilateral ovariectomy OR > 12 months since LMP with no prior hysterectomy)	Not Hispanic or Latino
960963	Paclitaxel + MK-2206 + Trastuzumab	1	1	0	0	56	White	Postmenopausal (prior bilateral ovariectomy OR > 12 months since LMP with no prior hysterectomy)	Not Hispanic or Latino

## Sheet: TCGA BRCA Clinic Info
Supplementary Materials S2. Available Clinical Information of TCGA-BRCA cohort
Samples	Age	Sex	OS	histological_type	Tumor_tissue_site	Event	T	N	M	Stage	New_Event	New_Event_Time	New_Event_Tissue	New_Event_Type	anatomic_neoplasm_subdivisions.anatomic_neoplasm_subdivision	axillary_lymph_node_stage_method_type	breast_carcinoma_estrogen_receptor_status	breast_carcinoma_progesterone_receptor_status	breast_carcinoma_surgical_procedure_name	drugs.drug.drug_name	drugs.drug.measure_of_response
TCGA-A2-A0CT	71	FEMALE	2289	Infiltrating Ductal Carcinoma	Breast	Alive	T2	N0 (i-)	M0	Stage IIA	0	2289			Right Upper Outer Quadrant	Sentinel node biopsy alone	Positive	Negative	Simple Mastectomy	Tamoxifen;Cytoxan;Arimidex;Adriamycin	Not Available;Not Available;Not Available;Not Available
TCGA-GM-A2DD	53	FEMALE	2282	Infiltrating Ductal Carcinoma	Breast	Alive	T1c	N0 (i-)	M0	Stage I	0	2282			Right	Sentinel node biopsy alone	Negative	Negative	Simple Mastectomy	Fluorouracil;Adriamycin;Cytoxan	Complete Response;Complete Response;Complete Response
TCGA-D8-A1JM	59	FEMALE	590	Infiltrating Ductal Carcinoma	Breast	Alive	T2	N1a	M0	Stage IIB	0	590			Right Upper Outer Quadrant	Axillary lymph node dissection alone	Positive	Negative	Modified Radical Mastectomy	doxorubicine cyclophosphamide tamoxifen	Not Available
TCGA-BH-A18Q	56	FEMALE	1692	Infiltrating Ductal Carcinoma	Breast	Dead	T2	N1b	M0	Stage IIB	0	1692			Left	Axillary lymph node dissection alone	Negative	Negative	Modified Radical Mastectomy
TCGA-C8-A12P	55	FEMALE	358	Infiltrating Ductal Carcinoma	Breast	Alive	T2	N1	M0	Stage IIB	0	358			Left	Not Available	Negative	Negative	Other
TCGA-S3-A6ZF	64	FEMALE	572	Infiltrating Ductal Carcinoma	Breast	Alive	T2	N0	M0	Stage IIA	0	572			Right;Right Upper Outer Quadrant	Sentinel node biopsy alone	Positive	Positive	Simple Mastectomy	taxotere;Trastuzumab;Neulasta;Cytoxan;LETROZOLE;ANASTROZOLE	Complete Response;Complete Response;Complete Response;Complete Response;Not Applicable;Not Applicable
TCGA-BH-A18K	46	FEMALE	2763	Infiltrating Ductal Carcinoma	Breast	Dead	T1	N0	M0	Stage I	0	2763			Left Lower Inner Quadrant	Sentinel lymph node biopsy plus axillary dissection	Positive	Positive	Other
TCGA-AN-A0FW	67	FEMALE	11	Infiltrating Ductal Carcinoma	Breast	Alive	T2	N2	M0	Stage IIIA	0	11			Left Upper Outer Quadrant	No axillary staging	Positive	Indeterminate	Modified Radical Mastectomy
TCGA-D8-A140	62	FEMALE	403	Infiltrating Ductal Carcinoma	Breast	Alive	T2	N1a	M0	Stage IIB	0	403			Left Upper Outer Quadrant;Left	Axillary lymph node dissection alone	Positive	Positive	Modified Radical Mastectomy	doxorubicin+cyclophosphamid	Not Available
TCGA-E2-A14R	62	FEMALE	1174	Infiltrating Ductal Carcinoma	Breast	Alive	T2	N0	M0	Stage IIA	1	971	Other, specify	New Primary Tumor	Left	Sentinel lymph node biopsy plus axillary dissection	Negative	Negative	Lumpectomy	Doxorubicin;Paclitaxel (Protein-Bound);Paclitaxel;Cyclophosphamide	Not Available;Not Available;Not Available;Not Available
TCGA-A8-A08C	65	FEMALE	881	Infiltrating Ductal Carcinoma	Breast	Alive	T2	N0	M0	Stage IIA	0	881			Left Upper Inner Quadrant	Not Available	Positive	Positive	Other	5-Fluorouracil;Epirubicin;Cyclophosphamide;Tamoxifen	Complete Response;Complete Response;Complete Response;Not Applicable
TCGA-D8-A3Z6	56	FEMALE	563	Infiltrating Lobular Carcinoma	Breast	Alive	T3	N3a	M0	Stage IIIC	0	563			Left	Other (specify)	Positive	Positive	Modified Radical Mastectomy	cyclophosphamidum;taxol;tamoxifen;Doxorubicinum	Stable Disease;Stable Disease;Not Applicable;Stable Disease
TCGA-C8-A133	65	FEMALE	0	Other, specify	Breast	Alive	T3	N1	M0	Stage IIIA	0	0			Right	Axillary lymph node dissection alone	Positive	Positive	Modified Radical Mastectomy
TCGA-AN-A0FF	32	FEMALE	172	Infiltrating Ductal Carcinoma	Breast	Alive	T1b	N0	M0	Stage IA	0	172			Left Upper Outer Quadrant	Axillary lymph node dissection alone	Positive	Positive	Modified Radical Mastectomy
TCGA-AC-A5EI	88	FEMALE	442	Other, specify	Breast	Alive	T1c	N1mi	MX	Stage IB	0	442			Right Upper Outer Quadrant	Sentinel node biopsy alone	Positive	Positive	Simple Mastectomy
TCGA-D8-A27N	36	FEMALE	519	Infiltrating Ductal Carcinoma	Breast	Alive	T2	N2a	M0	Stage IIIA	0	519			Right Upper Outer Quadrant	Axillary lymph node dissection alone	Positive	Positive	Modified Radical Mastectomy	taxol+adriamycin+cyclophosphamide+herceptin	Not Available
TCGA-D8-A1X5	81	FEMALE	565	Infiltrating Ductal Carcinoma	Breast	Alive	T2	N3a	MX	Stage IIIC	0	565			Right Upper Outer Quadrant;Right Lower Inner Quadrant;Right Lower Outer Quadrant	Axillary lymph node dissection alone	Positive	Positive	Modified Radical Mastectomy	Tamoxifen;Tamoxifen	Not Available;Not Available
TCGA-AR-A0TT	53	FEMALE	3316	Infiltrating Ductal Carcinoma	Breast	Alive	T2	N2	M0	Stage IIIA	0	3316			Right Upper Outer Quadrant	Sentinel lymph node biopsy plus axillary dissection	Positive	Negative	Other	Paclitaxel;Tamoxifen;Anastrozole;Doxorubicin;Cytoxan	Not Available;Not Available;Not Available;Not Available;Not Available
TCGA-A8-A08F	59	FEMALE	1004	Infiltrating Ductal Carcinoma	Breast	Alive	T2	N3a	M0	Stage IIIC	0	1004			Right Upper Inner Quadrant	Not Available	Positive	Positive	Other	5-Fluorouracil;Epirubicin;Cyclophosphamide;Docetaxel;Letrozole	Complete Response;Complete Response;Complete Response;Complete Response;Not Applicable
TCGA-BH-A0BA	51	FEMALE	1132	Mixed Histology (please specify)	Breast	Alive	T3	N3a	M0	Stage IIIC	0	1132			Left Upper Inner Quadrant;Left Upper Outer Quadrant;Left Lower Inner Quadrant;Left Lower Outer Quadrant;Left	Sentinel lymph node biopsy plus axillary dissection	Positive	Positive	Modified Radical Mastectomy	Cytoxan;Paclitaxel;Adriamycin	Not Available;Not Available;Not Available
TCGA-EW-A3E8	60	FEMALE	1035	Infiltrating Lobular Carcinoma	Breast	Alive	T3	N0	MX	Stage IIB	0	1035			Left;Left Upper Outer Quadrant	Sentinel lymph node biopsy plus axillary dissection	Positive	Negative	Simple Mastectomy	Anastrozole	Not Applicable
TCGA-D8-A1XG	86	FEMALE	448	Infiltrating Ductal Carcinoma	Breast	Alive	T4b	N1a	M0	Stage IIIB	0	448			Right Upper Inner Quadrant	Axillary lymph node dissection alone	Positive	Negative	Modified Radical Mastectomy
TCGA-E2-A15L	65	FEMALE	626	Infiltrating Lobular Carcinoma	Breast	Alive	T2	N0	M0	Stage IIA	0	626			Right	Sentinel node biopsy alone	Positive	Positive	Simple Mastectomy	Arimidex	Not Available
TCGA-C8-A1HG	50	FEMALE	345	Infiltrating Ductal Carcinoma	Breast	Alive	T2	N0	M0	Stage IIA	0	345			Right	Axillary lymph node dissection alone	Positive	Positive	Other
TCGA-AO-A0JI	56	FEMALE	1528	Infiltrating Ductal Carcinoma	Breast	Alive	T1c	N1	M0	Stage IIA	0	1528			Left Upper Outer Quadrant;Left	Sentinel lymph node biopsy plus axillary dissection	Positive	Negative	Modified Radical Mastectomy	Cyclophosphamide;Arimidex (Anastrozole);Doxorubicin;Paclitaxel	Not Available;Not Available;Not Available;Not Available
TCGA-LL-A73Z	55	FEMALE	227	Infiltrating Ductal Carcinoma	Breast	Dead	T1c	NX	M1	Stage IV	1	192	Brain	Distant Metastasis	Left;Left Lower Inner Quadrant	No axillary staging	Positive	Positive	Lumpectomy	Adriamycin;Cytoxan;taxol;faslodex	Clinical Progressive Disease;Clinical Progressive Disease;Clinical Progressive Disease;Clinical Progressive Disease
TCGA-AC-A62V	58	MALE	348	Infiltrating Ductal Carcinoma	Breast	Dead	T2	N1a	M1	Stage IV	1				Right Lower Outer Quadrant	Axillary lymph node dissection alone	Positive	Positive	Modified Radical Mastectomy	Denosumab;Paclitaxel	Partial Response;Partial Response
TCGA-E2-A1LL	73	FEMALE	1309	Infiltrating Ductal Carcinoma	Breast	Alive	T3	N2a	MX	Stage IIIA	1	1303	Liver	Distant Metastasis	Left Upper Outer Quadrant	Axillary lymph node dissection alone	Negative	Negative	Simple Mastectomy	Docetaxel;Cyclophosphamide	Not Available;Not Available
TCGA-EW-A1PC	66	FEMALE	187	Infiltrating Ductal Carcinoma	Breast	Alive	T3	N0 (i-)	MX	Stage IIB	0	187			Left	Sentinel node biopsy alone	Positive	Positive	Modified Radical Mastectomy	Tamoxifen	Not Available
TCGA-AQ-A04H	61	FEMALE	754	Infiltrating Ductal Carcinoma	Breast	Alive	T2	N2a	MX	Stage IIIA	0	754			Left Lower Inner Quadrant	Axillary lymph node dissection alone	Positive	Positive	Modified Radical Mastectomy	Femara;Taxotere;Carboplatin;Herceptin	Not Available;Not Available;Complete Response;Complete Response
TCGA-AR-A251	51	FEMALE	3030	Infiltrating Ductal Carcinoma	Breast	Alive	T2	N2	M0	Stage IIIA	0	3030			Left Upper Outer Quadrant	Sentinel lymph node biopsy plus axillary dissection	Positive	Negative	Other	Doxorubicin;Cytoxan;Paclitaxel;Tamoxifen	Not Available;Not Available;Not Available;Not Available
TCGA-BH-A0AZ	47	FEMALE	1919	Infiltrating Ductal Carcinoma	Breast	Alive	T3	N1a		Stage IIIA	0	1919			Right	Not Available	Positive	Positive	Other	Doxorubicin;Cytoxan;Taxol;Avastin	Complete Response;Complete Response;Complete Response;Complete Response
TCGA-E9-A245	47	FEMALE	26	Infiltrating Ductal Carcinoma	Breast	Alive	T2	N1	M0	Stage IIB	0	26			Left Upper Outer Quadrant	Axillary lymph node dissection alone	Not Evaluated	Not Evaluated	Lumpectomy	Tamoxifen	Not Available
TCGA-BH-A0BQ	39	FEMALE	2255	Infiltrating Ductal Carcinoma	Breast	Alive	T1c	N0	M0	Stage I	1	1709	Other, specify	Locoregional Recurrence	Left	Not Available	Positive	Positive	Other
TCGA-A8-A09N	57	FEMALE	31	Infiltrating Ductal Carcinoma	Breast	Alive	T2	N3a	M0	Stage IIIC	0	31			Right Lower Outer Quadrant	Not Available	Positive	Positive	Other
TCGA-E9-A1N4	41	FEMALE	1000	Mixed Histology (please specify)	Breast	Alive	T2	N2	M0	Stage IIIA	0	1000			Left Upper Inner Quadrant	Axillary lymph node dissection alone	Positive	Positive	Not Available	Doxorubicin;5-Fluorouracil;Cyclophosphane;Tamoxifen	Not Available;Not Available;Not Available;Not Applicable
TCGA-B6-A0IG	50	FEMALE	4456	Infiltrating Ductal Carcinoma	Breast	Dead	T2	N1b	M0	Stage IIB	0	4456			Left	Axillary lymph node dissection alone	Positive	Positive	Modified Radical Mastectomy
TCGA-AR-A0TV	66	FEMALE	2288	Infiltrating Ductal Carcinoma	Breast	Alive	T2	N0	M0	Stage IIA	0	2288			Left Upper Outer Quadrant	Sentinel lymph node biopsy plus axillary dissection	Positive	Positive	Simple Mastectomy
TCGA-AC-A2FO	65	FEMALE	2255	Infiltrating Lobular Carcinoma	Breast	Alive	T2	N1	MX	Stage IIB	0	2255			Left Upper Outer Quadrant	Other (specify)	Positive	Negative	Simple Mastectomy	Chemo, NOS;Hormone, NOS	Complete Response;Complete Response
TCGA-AR-A24P	47	FEMALE	84	Infiltrating Ductal Carcinoma	Breast	Alive	T1	N0	M0	Stage I	0	84			Left Upper Outer Quadrant	Sentinel lymph node biopsy plus axillary dissection	Positive	Positive	Other
TCGA-EW-A1IZ	53	FEMALE	554	Infiltrating Ductal Carcinoma	Breast	Alive	T2	N2a	MX	Stage IIIA	0	554			Left Lower Outer Quadrant	Axillary lymph node dissection alone	Positive	Positive	Modified Radical Mastectomy	Taxotere;Femara;Adriamycin;Cyclophosphamide	Not Available;Not Available;Not Available;Not Available
TCGA-BH-A18F	50	FEMALE	1001	Infiltrating Ductal Carcinoma	Breast	Alive	T2	N0	M0	Stage IIA	0	1001			Right Lower Outer Quadrant	Sentinel node biopsy alone	Positive	Positive	Other	Taxotere;Cytoxan	Complete Response;Complete Response
TCGA-OK-A5Q2	59	FEMALE	64	Infiltrating Lobular Carcinoma	Breast	Alive	T2	N1a	MX	Stage II	0	64			Right	Axillary lymph node dissection alone	Positive	Positive	Modified Radical Mastectomy
TCGA-A7-A26H	72	FEMALE	724	Infiltrating Ductal Carcinoma	Breast	Alive	T1	N1a	M0	Stage IIA	1	291	Liver	Distant Metastasis	Left	Sentinel lymph node biopsy plus axillary dissection	Positive	Negative	Other	Anastrozole;Taxol	Not Available;Not Available
TCGA-AN-A0FZ	45	FEMALE	10	Infiltrating Ductal Carcinoma	Breast	Alive	T2	N2	M0	Stage IIIA	0	10			Left Upper Outer Quadrant	No axillary staging	Positive	Negative	Modified Radical Mastectomy
TCGA-GM-A4E0	67	FEMALE	2191	Infiltrating Lobular Carcinoma	Breast	Alive	T3	N3a	M0	Stage IIIC	0	2191			Left;Left Upper Inner Quadrant;Left Upper Outer Quadrant;Left Lower Inner Quadrant;Left Lower Outer Quadrant	Sentinel lymph node biopsy plus axillary dissection	Positive	Positive	Modified Radical Mastectomy	Xeloda;Taxotere;5-FU;Epirubicin;Cytoxan;Arimidex	Complete Response;Complete Response;Complete Response;Complete Response;Complete Response;Not Applicable
TCGA-A7-A4SD	52	FEMALE	441	Infiltrating Ductal Carcinoma	Breast	Alive	T2	N0	M0	Stage IIA	0	441			Right	Sentinel node biopsy alone	Negative	Negative	Simple Mastectomy	Taxotere;Cytoxan	Complete Response;Complete Response
TCGA-A2-A0T7	51	FEMALE	631	Infiltrating Ductal Carcinoma	Breast	Alive	T2	N0 (i+)	M0	Stage IIA	0	631			Right Upper Inner Quadrant	Sentinel node biopsy alone	Positive	Positive	Modified Radical Mastectomy	Adriamycin;Taxol;Tamoxifen;Cytoxan	Not Available;Not Available;Not Available;Not Available
TCGA-BH-A0B1	66	FEMALE	1148	Infiltrating Ductal Carcinoma	Breast	Alive	T2	N1a	M0	Stage IIB	0	1148			Right Upper Outer Quadrant;Right	Sentinel lymph node biopsy plus axillary dissection	Positive	Positive	Modified Radical Mastectomy	Adriamycin;Paclitaxel;Cytoxan;Arimidex	Not Available;Not Available;Not Available;Not Available
TCGA-E2-A152	56	FEMALE	2128	Infiltrating Ductal Carcinoma	Breast	Alive	T1c	N0	M0	Stage I	1	54	Liver	Distant Metastasis	Right Upper Inner Quadrant	Sentinel node biopsy alone	Positive	Negative	Lumpectomy	Trastuzumab;Cyclophosphamide;Docetaxel;Arimidex;Paclitaxel (Protein-Bound)	Not Available;Not Available;Not Available;Not Available;Not Available
TCGA-EW-A1J3	61	FEMALE	504	Infiltrating Lobular Carcinoma	Breast	Alive	T1c	N0	M0	Stage IA	0	504			Left Lower Outer Quadrant	Sentinel node biopsy alone	Positive	Positive	Other	Carboplatin;Arimidex;Docetaxel;Trastuzumab	Not Available;Not Available;Not Available;Not Available
TCGA-A8-A097	65	FEMALE	365	Infiltrating Ductal Carcinoma	Breast	Alive	T2	N1	M0	Stage IIB	0	365			Left	Not Available	Positive	Positive	Other	Docetaxel;Cyclophosphamide;Tamoxifen	Complete Response;Complete Response;Not Applicable
TCGA-BH-A1ET	55	FEMALE	2520	Infiltrating Ductal Carcinoma	Breast	Dead	T1	N0	M0	Stage I	0	2520			Left	Not Available	Positive	Positive	Other
TCGA-AR-A2LQ	59	FEMALE	1233	Infiltrating Lobular Carcinoma	Breast	Alive	T3	N0	M0	Stage IIB	0	1233			Right Upper Inner Quadrant;Right Upper Outer Quadrant	Sentinel lymph node biopsy plus axillary dissection	Positive	Positive	Simple Mastectomy	Docetaxel;Cytoxan;Anastrozole	Not Available;Not Available;Not Available
TCGA-E9-A5FK	60	FEMALE	812	Infiltrating Lobular Carcinoma	Breast	Alive	T2	N3	M0	Stage IIIC	0	812			Right Upper Outer Quadrant	Axillary lymph node dissection alone	Positive	Positive	Modified Radical Mastectomy	Cyclophosphamide;Methotrexate;5-Fluorouracil	Complete Response;Complete Response;Complete Response
TCGA-E9-A22G	47	FEMALE	1239	Infiltrating Ductal Carcinoma	Breast	Alive	T2	N0	M0	Stage IIA	0	1239			Left Upper Outer Quadrant	Axillary lymph node dissection alone	Negative	Negative	Not Available	Cyclophosphane;Doxorubicin	Not Available;Not Available
TCGA-GI-A2C8	63	FEMALE	225	Infiltrating Ductal Carcinoma	Breast	Alive	T4b	N0	MX	Stage IIIB	0	225			Right	Sentinel node biopsy alone	Positive	Positive	Modified Radical Mastectomy	Adriamycin;Cytoxen;Taxotere	Not Available;Not Available;Not Available
TCGA-AC-A8OS	71	FEMALE	70	Infiltrating Lobular Carcinoma	Breast	Alive	T2	N0 (i-)	MX	Stage IIA	0	70			Right Upper Outer Quadrant	Sentinel node biopsy alone	Positive	Positive	Simple Mastectomy
TCGA-AC-A7VB	51	FEMALE	250	Infiltrating Ductal Carcinoma	Breast	Alive	T1c	N1a	MX	Stage IIA	0	250			Right Lower Outer Quadrant	Sentinel lymph node biopsy plus axillary dissection	Positive	Negative	Modified Radical Mastectomy
TCGA-A2-A0T1	55	FEMALE	521	Infiltrating Ductal Carcinoma	Breast	Alive	T3	N3	M0	Stage IIIC	0	521			Right Upper Outer Quadrant	Axillary lymph node dissection alone	Negative	Negative	Lumpectomy	Herceptin;Carboplatin;Taxotere	Not Available;Not Available;Not Available
TCGA-OL-A5RW	40	FEMALE	1106	Infiltrating Ductal Carcinoma	Breast	Alive	T1c	N1	MX	Stage IIA	0	1106			Right Upper Outer Quadrant	Sentinel lymph node biopsy plus axillary dissection	Negative	Negative	Lumpectomy	ADRIAMYCIN;Cytoxan;TAXOL	Complete Response;Complete Response;Complete Response
TCGA-AR-A1AJ	83	FEMALE	2383	Infiltrating Ductal Carcinoma	Breast	Alive	T1	N0	M0	Stage I	0	2383			Right	Sentinel lymph node biopsy plus axillary dissection	Positive	Negative	Other
TCGA-E9-A243	52	FEMALE	612	Infiltrating Ductal Carcinoma	Breast	Alive	T2	N0 (i-)	M0	Stage IIA	1	305	Bone	Distant Metastasis	Right Upper Inner Quadrant	Axillary lymph node dissection alone	Not Evaluated	Not Evaluated	Lumpectomy	5-Fluorouracil;Vincristine;5-Fluorouracil;Cyclophosphamide;Methotrexate;Pamidronate	Not Available;Not Available;Not Available;Not Available;Not Available;Stable Disease
TCGA-A2-A0EP	56	FEMALE	3603	Infiltrating Lobular Carcinoma	Breast	Alive	T1	N0 (i+)	M0	Stage I	0	3603			Right Lower Inner Quadrant	Sentinel node biopsy alone	Positive	Negative	Simple Mastectomy	Cyclophosphamide;Adriamycin;Paclitaxel;Arimidex;Arimidex	Complete Response;Complete Response;Complete Response;Complete Response;Complete Response
TCGA-AC-A2FF	40	FEMALE	2759	Infiltrating Lobular Carcinoma	Breast	Alive	T2	N1	MX	Stage IIB	0	2759			Right	Sentinel lymph node biopsy plus axillary dissection	Positive	Positive	Lumpectomy	Cytoxan;Adriamycin;Taxol;Tamoxifen	Complete Response;Complete Response;Complete Response;Complete Response
TCGA-AR-A1AL	60	FEMALE	2971	Infiltrating Lobular Carcinoma	Breast	Alive	T3	N1	M0	Stage IIIA	0	2971			Left Upper Inner Quadrant;Left Upper Outer Quadrant	Sentinel lymph node biopsy plus axillary dissection	Positive	Positive	Simple Mastectomy	Paclitaxel;Cytoxan;Anastrozole;Doxorubicin;Letrozole;Docetaxel	Not Available;Not Available;Not Available;Not Available;Not Available;Not Available
TCGA-A8-A0A4	73	FEMALE	396	Infiltrating Lobular Carcinoma	Breast	Alive	T2	N0	M0	Stage IIA	0	396			Left	Not Available	Positive	Positive	Other	Tamoxifen;Letrozole	Complete Response;Not Applicable
TCGA-D8-A1JA	60	FEMALE	502	Infiltrating Ductal Carcinoma	Breast	Alive	T4b	NX	M0		1	431		Locoregional Disease	Left Upper Outer Quadrant	No axillary staging	Negative	Negative	Modified Radical Mastectomy	adriamycin;cyclophosphamide	Not Available;Not Available
TCGA-A8-A07G	65	FEMALE	577	Infiltrating Ductal Carcinoma	Breast	Alive	T1c	N1a	M0	Stage IIA	0	577			Right Upper Outer Quadrant	Not Available	Positive	Positive	Other	5-Fluorouracil;Methotrexate;Cyclophosphamide;Letrozole	Complete Response;Complete Response;Complete Response;Not Applicable
TCGA-E2-A10B	67	FEMALE	1141	Infiltrating Ductal Carcinoma	Breast	Alive	T2	N1a	M0	Stage IIB	1	195	Lung	New Primary Tumor	Left Lower Outer Quadrant	Sentinel lymph node biopsy plus axillary dissection	Positive	Positive	Lumpectomy	Arimidex;Paclitaxel;Carboplatin;Bevacizumab;Pemetrexed;Arimidex	Not Available;Not Available;Not Available;Not Available;Not Available;Not Available
TCGA-AR-A24U	47	FEMALE	3128	Infiltrating Ductal Carcinoma	Breast	Alive	T1	N1	M0	Stage IIA	0	3128			Left Upper Outer Quadrant;Left Lower Outer Quadrant	Sentinel lymph node biopsy plus axillary dissection	Negative	Negative	Simple Mastectomy	Doxorubicin;Cytoxan;Paclitaxel;Trustuzumab;Trastuzumab;Trustuzumab	Not Available;Not Available;Not Available;Not Available;Not Available;Not Available
TCGA-B6-A40B	76	FEMALE	3152	Infiltrating Lobular Carcinoma	Breast	Alive	T1b	N0 (i-)	M0	Stage I	0	3152			Left Upper Outer Quadrant	Sentinel node biopsy alone	Positive	Positive	Lumpectomy
TCGA-E2-A15K	58	FEMALE	275	Infiltrating Ductal Carcinoma	Breast	Alive	T2	N1a	M0	Stage IIB	0	275			Right Upper Outer Quadrant	Axillary lymph node dissection alone	Positive	Positive	Lumpectomy	Adriamycin;Taxol;Cytoxan	Not Available;Not Available;Not Available
TCGA-AC-A5XS	74	FEMALE	588	Infiltrating Lobular Carcinoma	Breast	Alive	T2	N0	MX	Stage IIA	0	588			Left Upper Inner Quadrant	Sentinel node biopsy alone	Positive	Positive	Simple Mastectomy	Femara	Not Applicable
TCGA-A7-A4SE	54	FEMALE	644	Infiltrating Ductal Carcinoma	Breast	Alive	T2	N0	M0	Stage IIA	0	644			Left	Sentinel node biopsy alone	Negative	Negative	Lumpectomy	Adriamycin;Cytoxan;Taxol	Complete Response;Complete Response;Complete Response
TCGA-GM-A5PV	63	FEMALE	412	Infiltrating Lobular Carcinoma	Breast	Alive	T2	N1a	M0	Stage IIB	0	412			Right	Sentinel lymph node biopsy plus axillary dissection	Positive	Positive	Modified Radical Mastectomy	Taxotere;Cytoxan	Complete Response;Complete Response
TCGA-E9-A295	71	FEMALE	375	Infiltrating Lobular Carcinoma	Breast	Alive	T2	N0 (i-)	M0	Stage IIA	0	375			Right Lower Outer Quadrant	Axillary lymph node dissection alone	Positive	Positive	Modified Radical Mastectomy	Tamoxifen	Not Applicable
TCGA-BH-A0DD	58	MALE	2486	Infiltrating Ductal Carcinoma	Breast	Alive	T2	N1a	M0	Stage IIB	0	2486			Right	Not Available	Positive	Positive	Modified Radical Mastectomy	Docetaxel;Carboplatin	Complete Response;Complete Response
TCGA-AR-A2LO	46	FEMALE	1198	Infiltrating Lobular Carcinoma	Breast	Alive	T2	N1	M0	Stage IIB	0	1198			Left Lower Outer Quadrant	Sentinel lymph node biopsy plus axillary dissection	Positive	Positive	Simple Mastectomy	Adriamycin;Cytoxan;Paclitaxel;Bevacizumab;Tamoxifen;Anastrozole	Not Available;Not Available;Not Available;Not Available;Not Available;Not Available
TCGA-E9-A1N8	48	FEMALE	1039	Infiltrating Ductal Carcinoma	Breast	Alive	T2	N0	M0	Stage IIA	0	1039			Right Upper Outer Quadrant	Axillary lymph node dissection alone	Negative	Not Evaluated	Not Available	Doxorubicin;5-Fluorouracil;Cyclophosphane	Not Available;Not Available;Not Available
TCGA-A2-A0CW	67	FEMALE	3283	Infiltrating Ductal Carcinoma	Breast	Alive	T2	N1a	M0	Stage IIB	0	3283			Right	Sentinel lymph node biopsy plus axillary dissection	Positive	Positive	Lumpectomy	Anastrozole	Not Available
TCGA-A7-A0DC	63	FEMALE	906	Infiltrating Ductal Carcinoma	Breast	Alive	T1c	N0 (i-)	M0	Stage IA	0	906			Right Upper Outer Quadrant;Right	Sentinel lymph node biopsy plus axillary dissection	Positive	Negative	Simple Mastectomy	Methotrexate;Fluorouracil;Cyclophosphamide;Arimidex;Arimidex;Tamoxifen	Not Available;Not Available;Not Available;Not Available;Not Available;Unknown
TCGA-AO-A0J9	61	FEMALE	1613	Infiltrating Lobular Carcinoma	Breast	Alive	T2	N3	M0	Stage IIIC	1	1066	Bone	Distant Metastasis	Right Upper Inner Quadrant;Right Upper Outer Quadrant;Right	Sentinel lymph node biopsy plus axillary dissection	Positive	Positive	Lumpectomy	PACLITAXEL;CYCLOPHOSPHAMIDE;DOCETAXEL;ARIMIDEX (ANASTROZOLE);DOXORUBICIN;ZOLEDRONIC ACID;AROMASIN (EXEMESTANE);TAMOXIFEN	Not Available;Not Available;Not Available;Not Available;Not Available;Not Available;Not Available;Not Available
TCGA-A8-A09Q	83	FEMALE	761	Infiltrating Ductal Carcinoma	Breast	Alive	T4b	N2a	M0	Stage IIIB	1				Left Lower Inner Quadrant	Not Available	Positive	Positive	Other	Anastrozole	Not Applicable
TCGA-C8-A26V	47	FEMALE	616	Infiltrating Ductal Carcinoma	Breast	Alive	T3	N2	M0	Stage IIIA	0	616			Right	Not Available	Positive	Positive	Modified Radical Mastectomy	Tamoxifen	Complete Response
TCGA-EW-A6S9	34	FEMALE	463	Infiltrating Ductal Carcinoma	Breast	Alive	T1c	N1	M0	Stage IIA	0	463			Right;Right Upper Outer Quadrant	Not Available	Positive	Positive	Lumpectomy
TCGA-BH-A1F2	53	FEMALE	959	Infiltrating Ductal Carcinoma	Breast	Dead	T4b	N1b	M0	Stage IIIB	0	959			Left	Not Available	Positive	Positive	Modified Radical Mastectomy
TCGA-E2-A1B5	46	FEMALE	984	Infiltrating Lobular Carcinoma	Breast	Alive	T2	N0	M0	Stage IIA	0	984			Left	Sentinel node biopsy alone	Positive	Positive	Lumpectomy	taxol;tamoxifen;cytoxan	Not Available;Not Available;Not Available
TCGA-AO-A0JD	59	FEMALE	2190	Infiltrating Ductal Carcinoma	Breast	Alive	T3	N1a	M0	Stage IIIA	0	2190			Left Upper Outer Quadrant;Left	Sentinel lymph node biopsy plus axillary dissection	Positive	Positive	Modified Radical Mastectomy	ANASTROZOLE (ARIMIDEX);CYCLOPHOSPHAMIDE;PACLITAXEL;DOXORUBICIN	Not Available;Not Available;Not Available;Not Available
TCGA-E9-A1RI	43	FEMALE	1449	Mixed Histology (please specify)	Breast	Alive	T1c	N2	M0	Stage IIIA	0	1449			Left Upper Outer Quadrant	Axillary lymph node dissection alone	Not Evaluated	Not Evaluated	Modified Radical Mastectomy	Doxorubicin;5-Fluorouracil;Tamoxifen;Leuprolide;Cyclophosphamide	Not Available;Not Available;Not Available;Complete Response;Not Available
TCGA-E2-A15E	40	FEMALE	630	Infiltrating Ductal Carcinoma	Breast	Alive	T1c	N1a	M0	Stage IIA	0	630			Left	Sentinel lymph node biopsy plus axillary dissection	Positive	Positive	Lumpectomy	trastuzumab;clodronate;doxorubicin;paclitaxel;tamoxifen;aromasin;cyclophosphamide	Not Available;Not Available;Not Available;Not Available;Not Available;Not Available;Not Available
TCGA-A8-A09A	40	FEMALE	304	Infiltrating Ductal Carcinoma	Breast	Alive	T2	NX	M0	Stage X	1				Left	Not Available	Positive	Positive	Other	5-Fluorouracil;Epirubicin;Cyclophosphamide;Docetaxel;Tamoxifen	Unknown;Unknown;Unknown;Unknown;Not Applicable
TCGA-AR-A0TZ	43	FEMALE	3262	Infiltrating Ductal Carcinoma	Breast	Dead	T2	N2	M1		1	1313	Bone	Distant Metastasis	Left Upper Outer Quadrant	Not Available	Positive	Positive	Modified Radical Mastectomy	Doxorubicin;Tamoxifen;Paclitaxel;Not Available;Cytoxan	Not Available;Not Available;Not Available;Not Available;Not Available
TCGA-W8-A86G	66	FEMALE	347	Infiltrating Lobular Carcinoma	Breast	Alive	T2a	N0 (i-)	MX	Stage IIA	0	347			Left;Left Lower Inner Quadrant	Sentinel node biopsy alone	Positive	Positive	Lumpectomy	Arimidex	Not Available
TCGA-E2-A15S	34	FEMALE	428	Infiltrating Ductal Carcinoma	Breast	Alive	T2	N1	M0	Stage IIB	0	428			Left Upper Inner Quadrant;Left Upper Outer Quadrant	Sentinel lymph node biopsy plus axillary dissection	Positive	Negative	Simple Mastectomy	Arimidex;Doxorubicin;Cyclophosphamide;Taxol	Not Available;Not Available;Not Available;Not Available
TCGA-A2-A0YK	61	FEMALE	588	Infiltrating Lobular Carcinoma	Breast	Alive	T2	N0 (i-)	M0	Stage IIA	0	588			Left Upper Inner Quadrant;Left Upper Outer Quadrant;Left Lower Inner Quadrant;Left Lower Outer Quadrant	Sentinel node biopsy alone	Positive	Negative	Simple Mastectomy	Arimidex;Cytoxan;Taxotere	Not Available;Not Available;Not Available
TCGA-BH-A18V	48	FEMALE	1556	Infiltrating Ductal Carcinoma	Breast	Dead	T2	N1b	M0	Stage IIB	0	1556			Right	Axillary lymph node dissection alone	Negative	Negative	Other
TCGA-OL-A5RU	63	FEMALE	1219	Infiltrating Ductal Carcinoma	Breast	Alive	T1c	N1	MX	Stage IIA	0	1219			Left Upper Outer Quadrant	Sentinel node biopsy alone	Positive	Positive	Modified Radical Mastectomy	cyclophosphamide;docetaxel	Complete Response;Complete Response
TCGA-BH-A0EB	69	FEMALE	745	Infiltrating Ductal Carcinoma	Breast	Alive	T1c	N0 (i-)	M0	Stage IA	0	745			Right Lower Inner Quadrant;Right	Sentinel lymph node biopsy plus axillary dissection	Positive	Positive	Other	ARIMIDEX	Not Available
TCGA-BH-A0HK	81	FEMALE	178	Infiltrating Ductal Carcinoma	Breast	Alive	T2	N1	M0	Stage IIB	0	178			Right Upper Inner Quadrant;Right	Axillary lymph node dissection alone	Positive	Negative	Modified Radical Mastectomy	ARIMIDEX	Not Available
TCGA-AQ-A1H3	49	FEMALE	989	Infiltrating Ductal Carcinoma	Breast	Alive	T2	N3a	MX	Stage IIIC	0	989			Right Upper Outer Quadrant	Sentinel lymph node biopsy plus axillary dissection	Positive	Positive	Modified Radical Mastectomy	Taxol;Adriamycin;Tamoxifen;Cytoxan	Not Available;Not Available;Not Available;Not Available
TCGA-AR-A1AM	52	FEMALE	2991	Infiltrating Lobular Carcinoma	Breast	Alive	T3	N1	M0	Stage IIIA	0	2991			Right Upper Outer Quadrant	Not Available	Positive	Positive	Simple Mastectomy	Adriamycin;Tamoxifen;Anastrozole;cytoxan	Not Available;Not Available;Not Available;Unknown
TCGA-LL-A5YN	46	FEMALE	447	Infiltrating Ductal Carcinoma	Breast	Alive	T2	N0 (i-)	M0	Stage IIA	0	447			Right;Right Upper Inner Quadrant	Sentinel node biopsy alone	Positive	Positive	Lumpectomy	Carboplatin;Docetaxel;Trastuzumab;tamoxifen citrate	Unknown;Unknown;Unknown;Not Applicable
TCGA-E2-A1LB	41	FEMALE	2306	Infiltrating Ductal Carcinoma	Breast	Alive	T2	N1	M0	Stage IIB	0	2306			Right Upper Outer Quadrant	Axillary lymph node dissection alone	Negative	Negative	Lumpectomy	taxol;cytoxan;adriamycin;herceptin	Not Available;Not Available;Not Available;Not Available
TCGA-A7-A3J0	62	FEMALE	313	Mucinous Carcinoma	Breast	Alive	T2	N0	M0	Stage IIA	0	313			Right	Sentinel node biopsy alone	Positive	Positive	Lumpectomy	Anastrazole	Not Applicable
TCGA-B6-A0IJ	42	FEMALE	7106	Infiltrating Ductal Carcinoma	Breast	Alive	T3	N0 (i-)	M0	Stage IIB	0	7106			Right Upper Outer Quadrant;Right	Axillary lymph node dissection alone	Positive	Positive	Modified Radical Mastectomy
TCGA-XX-A899	46	FEMALE	467	Infiltrating Lobular Carcinoma	Breast	Alive	T1c	N2a	MX	Stage IIIA	0	467			Right Lower Outer Quadrant	Sentinel lymph node biopsy plus axillary dissection	Positive	Positive	Modified Radical Mastectomy	Cytoxan;Taxotere;Zoladex	Complete Response;Complete Response;Not Applicable
TCGA-E2-A14Z	64	FEMALE	563	Infiltrating Ductal Carcinoma	Breast	Dead	T1c	N0	M0	Stage I	1	188	Liver	Distant Metastasis	Left Upper Outer Quadrant	Sentinel node biopsy alone	Positive	Positive	Lumpectomy	Arimidex;Carboplatin;Taxol	Not Available;Not Available;Not Available
TCGA-AO-A0J6	61	FEMALE	1140	Infiltrating Ductal Carcinoma	Breast	Alive	T2	N0 (i-)	M0	Stage IIA	0	1140			Left Upper Outer Quadrant;Left	Sentinel node biopsy alone	Negative	Negative	Lumpectomy	PACLITAXEL;DOXORUBICIN;CYCLOPHOSPHAMIDE	Not Available;Not Available;Not Available
TCGA-GM-A5PX	65	FEMALE	551	Infiltrating Lobular Carcinoma	Breast	Alive	T2	N1mi	M0	Stage IIB	0	551			Left	Sentinel lymph node biopsy plus axillary dissection	Positive	Positive	Simple Mastectomy	Arimidex;Aromasin;Tamoxifen	Complete Response;Complete Response;Not Applicable
TCGA-AO-A0JM	40	FEMALE	2184	Infiltrating Ductal Carcinoma	Breast	Alive	T2	N1	M0	Stage IIB	0	2184			Right Lower Inner Quadrant;Right Lower Outer Quadrant;Right	Sentinel lymph node biopsy plus axillary dissection	Positive	Positive	Modified Radical Mastectomy	TAMOXIFEN;TRASTUZUMAB;DOXORUBICIN;PACLITAXEL;CYCLOPHOSPHAMIDE	Not Available;Not Available;Not Available;Not Available;Not Available
TCGA-E9-A1QZ	61	FEMALE	755	Infiltrating Ductal Carcinoma	Breast	Alive	T2	N0	M0	Stage IIA	0	755			Left Lower Inner Quadrant	Axillary lymph node dissection alone	Not Evaluated	Not Evaluated	Not Available
TCGA-BH-A1EY	79	FEMALE	538	Infiltrating Ductal Carcinoma	Breast	Dead	T2	N0	M0	Stage IIA	1	396	Lung	Distant Metastasis	Left Upper Outer Quadrant	Not Available	Positive	Positive	Modified Radical Mastectomy
TCGA-E2-A1BD	53	FEMALE	1133	Infiltrating Ductal Carcinoma	Breast	Alive	T2	N0	M0	Stage IIA	0	1133			Right Upper Outer Quadrant	Sentinel node biopsy alone	Positive	Positive	Lumpectomy	Arimidex	Not Available
TCGA-AR-A0U2	47	FEMALE	2551	Infiltrating Ductal Carcinoma	Breast	Dead	T2	N2	M0	Stage IIIA	1	1609	Bone	Distant Metastasis	Left Lower Outer Quadrant	Axillary lymph node dissection alone	Positive	Positive	Modified Radical Mastectomy	Cytoxan;Paclitaxel;Tamoxifen;Doxorubicin;Exemestane	Not Available;Not Available;Not Available;Not Available;Not Available
TCGA-UL-AAZ6	73	FEMALE	518	Infiltrating Ductal Carcinoma	Breast	Alive	T2	N0	MX	Stage IIA	0	518			Right	Not Available	Positive	Positive	Not Available	Herceptin	Not Applicable
TCGA-BH-A28Q	46	FEMALE	1119	Infiltrating Lobular Carcinoma	Breast	Alive	T2	N1a	M0	Stage IIB	0	1119			Right	Not Available	Positive	Positive	Modified Radical Mastectomy
TCGA-AC-A3YI	74	FEMALE	707	Infiltrating Lobular Carcinoma	Breast	Alive	T1c	N3a	MX	Stage IIIC	0	707			Right	Sentinel lymph node biopsy plus axillary dissection	Positive	Positive	Lumpectomy	Cytoxan;Methotrexate;5-FU	Complete Response;Complete Response;Complete Response
TCGA-C8-A3M8	68	FEMALE	394	Infiltrating Lobular Carcinoma	Breast	Alive	T1c	N0	M0	Stage IA	0	394			Right Upper Outer Quadrant	Axillary lymph node dissection alone	Positive	Positive	Modified Radical Mastectomy	Tamoxifen	Complete Response
TCGA-E9-A248	51	FEMALE	59	Infiltrating Ductal Carcinoma	Breast	Alive	T2	N0 (i-)	M0	Stage IIA	0	59			Right Upper Outer Quadrant	Axillary lymph node dissection alone	Not Evaluated	Not Evaluated	Lumpectomy	Cyclophosphamide;Doxorubicin	Not Available;Not Available
TCGA-A7-A3J1	63	FEMALE	343	Infiltrating Lobular Carcinoma	Breast	Alive	T1c	N0	MX	Stage IA	0	343			Left	Sentinel lymph node biopsy plus axillary dissection	Positive	Positive	Lumpectomy	Anastrazole;Tamoxifen;Aromasin	Unknown;Unknown;Not Applicable
TCGA-AO-A03N	59	FEMALE	2031	Infiltrating Ductal Carcinoma	Breast	Alive	T2	N1a	M0	Stage IIB	1	1645		Locoregional Disease	Left Upper Inner Quadrant;Left Upper Outer Quadrant;Left	Sentinel lymph node biopsy plus axillary dissection	Positive	Positive	Modified Radical Mastectomy	Femara;Tamoxifen;Cyclophosphamide;Doxorubicin;Paclitaxel;Arimidex;Aromasin;Paclitaxel;Gemcitabine;Tesetaxel;Fulvestrant;Vinorelbine;Xgeva	Not Available;Not Available;Not Available;Not Available;Not Available;Not Available;Not Available;Not Available;Not Available;Not Available;Not Available;Not Available;Not Available
TCGA-A2-A0SY	62	FEMALE	1347	Infiltrating Lobular Carcinoma	Breast	Alive	T3	N1	M0	Stage IIIA	0	1347			Left Upper Outer Quadrant	Sentinel lymph node biopsy plus axillary dissection	Positive	Positive	Modified Radical Mastectomy	Taxotere;Herceptin;Arimidex;Cytoxan;Adriamycin	Not Available;Not Available;Not Available;Not Available;Not Available
TCGA-A8-A099	76	FEMALE	304	Infiltrating Ductal Carcinoma	Breast	Alive	T4b	N3a	MX	Stage X	0	304			Right	Not Available	Positive	Positive	Other	Exemestane	Not Applicable
TCGA-AR-A0TQ	27	FEMALE	2991	Infiltrating Ductal Carcinoma	Breast	Alive	T3	N1	M0	Stage IIIA	0	2991			Right Upper Outer Quadrant	Axillary lymph node dissection alone	Positive	Negative	Simple Mastectomy	Doxorubicin;Trastuzumab;Paclitaxel;Trastuzumab;Paclitaxel;Trastuzumab;Cytoxan;Exemestane;Triptorelin	Not Available;Not Available;Not Available;Not Available;Not Available;Not Available;Not Available;Not Available;Not Available
TCGA-AO-A12B	63	FEMALE	2989	Infiltrating Ductal Carcinoma	Breast	Alive	T2	N0 (i-)	M0	Stage IIA	0	2989			Right Upper Inner Quadrant;Right Lower Inner Quadrant;Right	Sentinel node biopsy alone	Positive	Positive	Simple Mastectomy	Methotrexate;Cyclophosphamide;Arimidex;Fluorouracil	Not Available;Not Available;Not Available;Not Available
TCGA-A2-A3XV	46	FEMALE	996	Infiltrating Ductal Carcinoma	Breast	Alive	T2	N0	M0	Stage IIA	0	996			Right	Sentinel node biopsy alone	Positive	Negative	Lumpectomy	Carboplatin;Docetaxel;Trastuzumab;Tamoxifen	Complete Response;Complete Response;Complete Response;Not Applicable
TCGA-D8-A27T	53	FEMALE	398	Infiltrating Lobular Carcinoma	Breast	Alive	T2	N3a	M0	Stage IIIC	0	398			Right Upper Outer Quadrant;Right Lower Outer Quadrant	Sentinel lymph node biopsy plus axillary dissection	Positive	Positive	Simple Mastectomy	Tamoxifen;doxorubicine+cyclophosphamide	Not Available;Not Available
TCGA-GM-A2DM	57	FEMALE	3226	Infiltrating Ductal Carcinoma	Breast	Alive	T2	N0 (i-)	M0	Stage IIA	0	3226			Right Lower Outer Quadrant	Sentinel node biopsy alone	Positive	Positive	Lumpectomy	Taxol;Fluorouracil;Epirubicin;Cytoxan;Arimidex	Complete Response;Complete Response;Complete Response;Complete Response;Complete Response
TCGA-C8-A12N	58	FEMALE	358	Infiltrating Ductal Carcinoma	Breast	Alive	T2	N0 (i-)	M0	Stage IIA	0	358			Right	Axillary lymph node dissection alone	Positive	Positive	Other
TCGA-C8-A12V	55	FEMALE	385	Infiltrating Ductal Carcinoma	Breast	Alive	T2	N0	M0	Stage IIA	0	385			Right	Axillary lymph node dissection alone	Negative	Negative	Other
TCGA-AO-A03T	42	FEMALE	2124	Infiltrating Ductal Carcinoma	Breast	Alive	T2	N1a	M0	Stage IIB	0	2124			Left Upper Outer Quadrant;Left	Sentinel lymph node biopsy plus axillary dissection	Positive	Positive	Modified Radical Mastectomy	CYCLOPHOSPHAMIDE;DOXORUBICIN;PACLITAXEL;TAMOXIFEN (NOVADEX);LUPRON;LETROZOLE (FEMARA)	Not Available;Not Available;Not Available;Not Available;Not Available;Not Available
TCGA-D8-A1X6	80	FEMALE	541	Infiltrating Ductal Carcinoma	Breast	Alive	T3	N2a	MX	Stage IIIA	0	541			Left Upper Inner Quadrant;Left Upper Outer Quadrant	Axillary lymph node dissection alone	Positive	Positive	Modified Radical Mastectomy	tamoxifen	Not Available
TCGA-AR-A252	50	FEMALE	2838	Infiltrating Ductal Carcinoma	Breast	Alive	T1	N0	M0	Stage I	0	2838			Left Upper Outer Quadrant;Left Lower Outer Quadrant	Sentinel lymph node biopsy plus axillary dissection	Positive	Positive	Other	Doxorubicin;Cytoxan;Tamoxifen	Not Available;Not Available;Not Available
TCGA-LL-A5YP	49	FEMALE	450	Infiltrating Ductal Carcinoma	Breast	Alive	T2	N1a	M0	Stage IIB	0	450			Right;Right Lower Inner Quadrant	Sentinel lymph node biopsy plus axillary dissection	Positive	Negative	Modified Radical Mastectomy	Cytoxan;Adriamycin;herceptin;arimidex	Unknown;Unknown;Unknown;Not Applicable
TCGA-A7-A6VV	51	FEMALE	313	Infiltrating Ductal Carcinoma	Breast	Alive	T2	N0	M0	Stage IIA	0	313			Right	Sentinel lymph node biopsy plus axillary dissection	Negative	Negative	Modified Radical Mastectomy	Cyclophosphamide;Taxotere	Complete Response;Complete Response
TCGA-E2-A1L7	40	FEMALE	1836	Infiltrating Ductal Carcinoma	Breast	Alive	T2	N2	M0	Stage IIIA	1	1619	Other, specify	New Primary Tumor	Right Upper Outer Quadrant	Axillary lymph node dissection alone	Negative	Negative	Modified Radical Mastectomy	Cyclophosphamide;Doxorubicin;Clodronate;Arimidex;Paclitaxel	Not Available;Not Available;Not Available;Not Available;Not Available
TCGA-E2-A14W	78	MALE	974	Infiltrating Ductal Carcinoma	Breast	Alive	T2	N0	M0	Stage IIA	0	974			Left Upper Outer Quadrant	Sentinel node biopsy alone	Positive	Positive	Simple Mastectomy	Cytoxan;Herceptin;Docetaxel;Tamoxifen	Not Available;Not Available;Not Available;Not Available
TCGA-E9-A5UP	63	FEMALE	803	Other, specify	Breast	Alive	T2	N0	M0	Stage IIA	0	803			Left Upper Outer Quadrant	Axillary lymph node dissection alone	Not Evaluated	Not Evaluated	Not Available	Tamoxifen	Not Applicable
TCGA-A2-A259	70	FEMALE	1596	Infiltrating Ductal Carcinoma	Breast	Alive	T1c	N0 (i-)	M0	Stage I	0	1596			Left	Sentinel node biopsy alone	Positive	Positive	Lumpectomy	Arimidex	Not Available
TCGA-BH-A0AY	62	FEMALE	777	Infiltrating Ductal Carcinoma	Breast	Alive	T2	N0 (i-)	M0	Stage IIA	0	777			Left Lower Outer Quadrant;Left	Sentinel node biopsy alone	Positive	Positive	Simple Mastectomy	Unknown;Aromasin	Not Available;Not Available
TCGA-E2-A1B1	45	FEMALE	2653	Infiltrating Ductal Carcinoma	Breast	Alive	T2	N1	M0	Stage IIB	0	2653			Left Upper Outer Quadrant	Sentinel node biopsy alone	Positive	Positive	Lumpectomy	paclitaxel;herceptin;zoledronic acid;adriamycin;tamoxifen;triptorelin;cyclophosphamide	Not Available;Not Available;Not Available;Not Available;Not Available;Not Available;Not Available
TCGA-EW-A1P8	58	FEMALE	239	Infiltrating Ductal Carcinoma	Breast	Dead	T2	N3b	M0	Stage IIIC	1	207	Lung	Distant Metastasis	Left Upper Outer Quadrant	Sentinel lymph node biopsy plus axillary dissection	Negative	Negative	Lumpectomy	Fluorouracil;Epirubicin;Cyclophosphamide	Not Available;Not Available;Not Available
TCGA-EW-A1OW	58	FEMALE	694	Infiltrating Ductal Carcinoma	Breast	Alive	T2	N0	MX	Stage IIA	0	694			Left Upper Outer Quadrant	Sentinel node biopsy alone	Negative	Negative	Lumpectomy	Fluorouracil;Taxotere;Epirubicin;Cyclophosphamide	Not Available;Not Available;Not Available;Not Available
TCGA-E2-A10A	41	FEMALE	1229	Infiltrating Ductal Carcinoma	Breast	Alive	T3	N0 (i-)	M0	Stage IIB	1	75	Bone	Distant Metastasis	Left Upper Outer Quadrant	Sentinel node biopsy alone	Positive	Positive	Simple Mastectomy	Tamoxifen;Zoladex;Zometa	Not Available;Not Available;Not Available
TCGA-D8-A1X7	40	FEMALE	509	Other, specify	Breast	Alive	T2	N0	MX	Stage IIA	0	509			Right Upper Outer Quadrant	Axillary lymph node dissection alone	Positive	Positive	Simple Mastectomy	doxorubicine+cyclophosphamide+tamoxifen	Not Available
TCGA-E9-A5UO	41	FEMALE	785	Mucinous Carcinoma	Breast	Alive	T2	N0	M0	Stage IIA	0	785			Right Upper Outer Quadrant	Axillary lymph node dissection alone	Not Evaluated	Not Evaluated	Other
TCGA-E9-A1RH	63	FEMALE	1417	Infiltrating Ductal Carcinoma	Breast	Alive	T2	N0	M0	Stage IIA	0	1417			Right Lower Outer Quadrant	Axillary lymph node dissection alone	Not Evaluated	Not Evaluated	Lumpectomy	5-Fluorouracil;Methotrexate;Cyclophosphamide;5-Fluorouracil	Not Available;Not Available;Not Available;Not Available
TCGA-AR-A0TW	50	FEMALE	3009	Infiltrating Ductal Carcinoma	Breast	Alive	T3	N1	M0	Stage IIIA	1	739			Right Upper Outer Quadrant;Right Lower Outer Quadrant	Not Available	Positive	Positive	Modified Radical Mastectomy	Doxorubicin;Cytoxan;Paclitaxel	Not Available;Not Available;Not Available
TCGA-A2-A0CX	52	FEMALE	1728	Infiltrating Ductal Carcinoma	Breast	Alive	T2	N0 (i-)	M0	Stage IIA	0	1728			Left	Sentinel node biopsy alone	Positive	Negative	Lumpectomy	Zoladex;Adriamycin;Cytoxan;Taxol;Herceptin;Letrozole;Tamoxifen	Not Available;Not Available;Not Available;Not Available;Not Available;Not Available;Not Available
TCGA-AR-A5QM	62	FEMALE	2231	Infiltrating Lobular Carcinoma	Breast	Alive	T2	N0	M0	Stage IIA	1	968	Other, specify	New Primary Tumor	Left	Sentinel lymph node biopsy plus axillary dissection	Positive	Positive	Other	Anastrozole	Not Available
TCGA-A8-A09E	73	FEMALE	1492	Infiltrating Ductal Carcinoma	Breast	Alive	T4b	N1a	M0	Stage IIIB	1				Left Lower Outer Quadrant	Not Available	Positive	Positive	Other	Anastrozole	Not Applicable
TCGA-AN-A03Y	66	FEMALE	10	Infiltrating Ductal Carcinoma	Breast	Alive	T2	N0	M0	Stage IIA	0	10			Left Upper Outer Quadrant	No axillary staging	Positive	Positive	Modified Radical Mastectomy
TCGA-HN-A2OB	45	FEMALE	1900	Infiltrating Lobular Carcinoma	Breast	Dead	T2	N1	M0	Stage IIB	1	1543	Bone	Distant Metastasis	Right;Right Lower Outer Quadrant	Sentinel node biopsy alone	Positive	Positive	Simple Mastectomy	Fluorouracil;Epirubicin;Cyclophosphamide;Docetaxel	Unknown;Unknown;Unknown;Unknown
TCGA-E2-A15O	89	FEMALE	289	Infiltrating Ductal Carcinoma	Breast	Alive	T1c	NX	M0	Stage I	1	289		Locoregional Recurrence	Left Upper Inner Quadrant	No axillary staging	Positive	Positive	Lumpectomy	aromasin;arimidex;femara;Femara	Not Available;Not Available;Not Available;Not Applicable
TCGA-GM-A2DK	58	FEMALE	2645	Infiltrating Ductal Carcinoma	Breast	Alive	T1c	N0 (i-)	M0	Stage I	0	2645			Right Upper Outer Quadrant	Sentinel node biopsy alone	Positive	Negative	Lumpectomy	Arimidex	Complete Response
TCGA-E2-A576	69	FEMALE	1043	Infiltrating Lobular Carcinoma	Breast	Alive	T1c	N0	MX	Stage IA	0	1043			Left Upper Outer Quadrant	Sentinel node biopsy alone	Positive	Positive	Lumpectomy	Arimidex;Taxotere;Cytoxan	Not Applicable;Unknown;Unknown
TCGA-E2-A150	48	FEMALE	1935	Infiltrating Ductal Carcinoma	Breast	Alive	T2	N0	M0	Stage IIA	0	1935			Left Upper Outer Quadrant	Sentinel node biopsy alone	Negative	Negative	Lumpectomy	Doxorubicin;Paclitaxel (Protein-Bound);Cyclophosphamide	Not Available;Not Available;Not Available
TCGA-LD-A74U	79	FEMALE	402	Other, specify	Breast	Alive	T3	N3a	M0	Stage IIIC	1				Right	Axillary lymph node dissection alone	Positive	Negative	Lumpectomy	Taxotere	Stable Disease
TCGA-A7-A26J	49	FEMALE	627	Infiltrating Ductal Carcinoma	Breast	Alive	T2	N0	M0	Stage IIA	0	627			Left	Sentinel lymph node biopsy plus axillary dissection	Positive	Positive	Simple Mastectomy	Tamoxifen	Not Available
TCGA-BH-A18L	50	FEMALE	811	Infiltrating Ductal Carcinoma	Breast	Dead	T3	N1mi	M0	Stage IIIA	0	811			Left Upper Outer Quadrant	Sentinel node biopsy alone	Positive	Positive	Other
TCGA-B6-A0IP	74	FEMALE	3926	Infiltrating Lobular Carcinoma	Breast	Dead	T1c	N0 (i-)	M0	Stage IA	0	3926			Left Upper Outer Quadrant	Axillary lymph node dissection alone	Positive	Positive	Modified Radical Mastectomy
TCGA-5T-A9QA	52	FEMALE	303	Other, specify	Breast	Alive	T2	NX	MX	Stage IIA	0	303			Left	No axillary staging	Positive	Negative	Unknown	Adriamycin;Letrozole;Taxol;Cytoxan	Complete Response;Not Available;Not Available;Complete Response
TCGA-BH-A0BJ	41	FEMALE	660	Infiltrating Ductal Carcinoma	Breast	Alive	T2	N1a	M0	Stage IIB	0	660			Left Upper Outer Quadrant;Left	Sentinel lymph node biopsy plus axillary dissection	Positive	Positive	Other	DOXORUBICIN;PACLITAXEL;CYCLOPHOSPHAMIDE;ARIMIDEX	Not Available;Not Available;Not Available;Not Available
TCGA-D8-A1J9	48	FEMALE	532	Infiltrating Ductal Carcinoma	Breast	Alive	T1c	N0	M0	Stage IA	0	532			Left Upper Outer Quadrant	Axillary lymph node dissection alone	Positive	Negative	Modified Radical Mastectomy
TCGA-B6-A0WV	67	FEMALE	2417	Infiltrating Ductal Carcinoma	Breast	Dead	T2	N1b	M0	Stage IIB	0	2417			Right	Axillary lymph node dissection alone	Positive	Positive	Modified Radical Mastectomy
TCGA-EW-A1OX	43	FEMALE	911	Mucinous Carcinoma	Breast	Alive	T2	N0	MX	Stage IIA	0	911			Right Upper Inner Quadrant	Other (specify)	Positive	Positive	Lumpectomy	Taxotere;Cytoxan;Zoladex;Tamoxifen	Not Available;Not Available;Not Available;Not Available
TCGA-D8-A1XO	56	FEMALE	1682	Infiltrating Lobular Carcinoma	Breast	Alive	T2	N1a	M0	Stage IIB	0	1682			Left Lower Outer Quadrant	Axillary lymph node dissection alone	Positive	Positive	Modified Radical Mastectomy	Tamoxifen	Discrepancy
TCGA-D8-A1JT	70	FEMALE	405	Other, specify	Breast	Alive	T2	N0	M0	Stage IIA	0	405			Left Lower Outer Quadrant	Axillary lymph node dissection alone	Positive	Positive	Modified Radical Mastectomy	Arimidex	Not Available
TCGA-A2-A25A	44	FEMALE	3276	Infiltrating Lobular Carcinoma	Breast	Alive	T2	N0 (i-)	M0	Stage IIA	0	3276			Left Upper Inner Quadrant	Axillary lymph node dissection alone	Positive	Positive	Simple Mastectomy	Cytoxan;Femara;Adriamycin;Taxol	Not Available;Not Available;Not Available;Not Available
TCGA-E9-A54Y	63	FEMALE	725	Infiltrating Lobular Carcinoma	Breast	Alive	T2	N2	M0	Stage IIIA	0	725			Right	Axillary lymph node dissection alone	Positive	Positive	Modified Radical Mastectomy
TCGA-A2-A04W	50	FEMALE	3102	Other, specify	Breast	Alive	T2	N1mi	M0	Stage IIB	0	3102			Right Upper Outer Quadrant	Axillary lymph node dissection alone	Negative	Negative	Modified Radical Mastectomy	Cytoxan;Adriamycin;Taxol;Herceptin;Zometa	Not Available;Not Available;Not Available;Not Available;Not Available
TCGA-AN-A0XS	63	FEMALE	10	Infiltrating Ductal Carcinoma	Breast	Alive	T2	N2	M0	Stage IIIA	0	10			Left Upper Outer Quadrant	Not Available	Negative	Positive	Not Available
TCGA-EW-A6SA	59	MALE	510	Infiltrating Ductal Carcinoma	Breast	Alive	T2	N0 (i+)	MX	Stage II	0	510			Left;Left Lower Inner Quadrant	Sentinel node biopsy alone	Positive	Negative	Simple Mastectomy
TCGA-BH-A0BR	59	FEMALE	2330	Infiltrating Ductal Carcinoma	Breast	Alive	T1c	N0	M0	Stage I	0	2330			Left Lower Inner Quadrant	Not Available	Positive	Positive	Other
TCGA-AC-A3QP	79	FEMALE	675	Infiltrating Lobular Carcinoma	Breast	Alive	T2	N1mi	MX	Stage IIB	0	675			Right	Sentinel node biopsy alone	Positive	Positive	Lumpectomy	Femara	Not Applicable
TCGA-AN-A041	29	FEMALE	7	Infiltrating Ductal Carcinoma	Breast	Alive	T2	N1a	M0	Stage IIB	0	7			Left Upper Outer Quadrant	Not Available	Positive	Negative	Not Available
TCGA-BH-A0GY	67	FEMALE	923	Infiltrating Ductal Carcinoma	Breast	Alive	T2	N1	M0	Stage IIA	0	923			Left Lower Outer Quadrant;Left	Sentinel lymph node biopsy plus axillary dissection	Positive	Positive	Other	Arimidex;Cyotxan;Adriamycin	Not Available;Not Available;Not Available
TCGA-E2-A1IL	78	FEMALE	118	Infiltrating Lobular Carcinoma	Breast	Alive	T1c	N1a	M0	Stage IIA	0	118			Left Upper Outer Quadrant	Sentinel node biopsy alone	Positive	Positive	Lumpectomy	Arimidex	Not Available
TCGA-A8-A0A7	57	FEMALE	30	Infiltrating Lobular Carcinoma	Breast	Alive	T2	N1a	M0	Stage IIB	0	30			Right Upper Outer Quadrant	Not Available	Negative	Negative	Other
TCGA-BH-A0EE	68	FEMALE	943	Infiltrating Ductal Carcinoma	Breast	Alive	T3	N0 (i-)	M0	Stage IIB	0	943			Right Upper Inner Quadrant;Right	Sentinel node biopsy alone	Negative	Negative	Simple Mastectomy	Docetaxel;Docetaxel;Carboplatin;Trastuzumab	Not Available;Not Available;Not Available;Not Available
TCGA-BH-A0EA	72	FEMALE	991	Infiltrating Ductal Carcinoma	Breast	Dead	T1c	N1a	M0	Stage IIA	0	991			Left	Not Available	Positive	Positive	Other	Taxotere;Cytoxan	Complete Response;Complete Response
TCGA-AO-A12G	75	FEMALE	1639	Other, specify	Breast	Alive	T2	N0 (i+)	M0	Stage IIA	0	1639			Right Upper Outer Quadrant;Right	Sentinel node biopsy alone	Positive	Positive	Simple Mastectomy	Arimidex (Anastrozole)	Not Available
TCGA-A8-A082	58	FEMALE	549	Infiltrating Ductal Carcinoma	Breast	Alive	T2	N1a	M0	Stage IIB	0	549			Right	Not Available	Positive	Positive	Other	5-Fluorouracil;Epirubicin;Cyclophosphamide;Docetaxel;Letrozole;Exemestane	Complete Response;Complete Response;Complete Response;Complete Response;Not Applicable;Complete Response
TCGA-D8-A1JK	90	FEMALE	0	Infiltrating Ductal Carcinoma	Breast	Alive	T2	N0	M0	Stage IIA	0	0			Left Upper Inner Quadrant;Left Upper Outer Quadrant	Axillary lymph node dissection alone	Negative	Positive	Modified Radical Mastectomy
TCGA-A8-A08S	71	FEMALE	1004	Infiltrating Ductal Carcinoma	Breast	Alive	T1c	N1	M0	Stage IIA	0	1004			Left	Not Available	Positive	Positive	Other	Anastrozole	Not Applicable
TCGA-AN-A0XT	54	FEMALE	10	Infiltrating Ductal Carcinoma	Breast	Alive	T2	N2	M0	Stage IIIA	0	10			Left Upper Outer Quadrant	Not Available	Positive	Negative	Not Available
TCGA-A2-A4S0	77	FEMALE	706	Mucinous Carcinoma	Breast	Alive	T2	N0	M0	Stage IIA	0	706			Right Upper Outer Quadrant	Sentinel node biopsy alone	Positive	Positive	Simple Mastectomy
TCGA-E2-A1IN	60	FEMALE	675	Infiltrating Ductal Carcinoma	Breast	Alive	T1c	N0	M0	Stage I	0	675			Right	Sentinel node biopsy alone	Positive	Positive	Lumpectomy	Arimidex	Not Available
TCGA-B6-A0I9	62	FEMALE	362	Infiltrating Ductal Carcinoma	Breast	Dead	T3	NX	M1	Stage IV	1				Left Lower Outer Quadrant;Left	No axillary staging	Indeterminate	Positive	Not Available
TCGA-A2-A4S3	59	FEMALE	666	Infiltrating Ductal Carcinoma	Breast	Alive	T2	N1a	M0	Stage IIB	0	666			Left Upper Outer Quadrant	Axillary lymph node dissection alone	Positive	Positive	Modified Radical Mastectomy
TCGA-C8-A12L	67	FEMALE	363	Infiltrating Ductal Carcinoma	Breast	Alive	T2	N0 (i-)	M0	Stage IIA	0	363			Right	Axillary lymph node dissection alone	Negative	Negative	Other
TCGA-AC-A23H	90	FEMALE	0	Infiltrating Ductal Carcinoma	Breast	Alive	T2	NX	M0	Stage IIA	1				Right Upper Inner Quadrant;Right Lower Inner Quadrant	Not Available	Positive	Negative	Simple Mastectomy
TCGA-AC-A2FB	65	FEMALE	1234	Infiltrating Lobular Carcinoma	Breast	Alive	T2	N0	MX	Stage IIA	0	1234			Left Upper Inner Quadrant	Sentinel node biopsy alone	Positive	Positive	Simple Mastectomy	Taxotere;Herceptin;Arimidex	Complete Response;Complete Response;Complete Response
TCGA-E2-A14P	79	FEMALE	1246	Infiltrating Ductal Carcinoma	Breast	Alive	T2	N3	M0	Stage IIIC	0	1246			Right Upper Outer Quadrant	Axillary lymph node dissection alone	Negative	Negative	Lumpectomy	Trastuzumab	Not Available
TCGA-C8-A12Z	45	FEMALE	382	Infiltrating Ductal Carcinoma	Breast	Alive	T2	N1	M0	Stage IIB	0	382			Right	Axillary lymph node dissection alone	Negative	Negative	Other	5-Flourouracil;Doxorubicin;Cyclophosphamide	Complete Response;Complete Response;Complete Response
TCGA-A8-A09W	70	FEMALE	30	Infiltrating Lobular Carcinoma	Breast	Alive	T2	N3	M0	Stage IIIB	0	30			Right Upper Inner Quadrant	Not Available	Positive	Positive	Other
TCGA-A2-A4S1	66	FEMALE	820	Metaplastic Carcinoma	Breast	Alive	T2	N0	M0	Stage IIA	0	820			Right Upper Outer Quadrant	Sentinel node biopsy alone	Positive	Negative	Lumpectomy
TCGA-AO-A0JA	36	FEMALE	655	Infiltrating Ductal Carcinoma	Breast	Alive	T2	N3	M0	Stage IIIC	1	143	Bone	Distant Metastasis	Right Upper Inner Quadrant;Right Lower Inner Quadrant;Right	Sentinel lymph node biopsy plus axillary dissection	Positive	Positive	Modified Radical Mastectomy	PACLITAXEL;LEUPROLIDE ACETATE (LUPRON);ZOLEDRONIC ACID;TAMOXIFEN	Not Available;Not Available;Not Available;Not Available
TCGA-A8-A0AB	54	FEMALE	518	Infiltrating Lobular Carcinoma	Breast	Alive	T2	N0	M0	Stage IIA	0	518			Left Upper Outer Quadrant	Not Available	Positive	Positive	Other	5-Fluorouracil;Doxorubicin;Cyclophosphamide;Tamoxifen	Complete Response;Complete Response;Complete Response;Not Applicable
TCGA-BH-A1F5	62	FEMALE	2712	Infiltrating Ductal Carcinoma	Breast	Dead	T1c	N1a	M0	Stage IIA	0	2712			Right	Not Available	Positive	Positive	Not Available
TCGA-AN-A0FS	55	FEMALE	210	Infiltrating Lobular Carcinoma	Breast	Alive	T1c	N0	M0	Stage IA	0	210			Right Lower Outer Quadrant	Axillary lymph node dissection alone	Positive	Negative	Modified Radical Mastectomy
TCGA-A2-A0T3	37	FEMALE	1516	Infiltrating Ductal Carcinoma	Breast	Alive	T1c	N1mi	M0	Stage IB	0	1516			Right Upper Outer Quadrant	Sentinel lymph node biopsy plus axillary dissection	Positive	Positive	Lumpectomy	Adriamycin;Tamoxifen;Cytoxan;Taxotere	Not Available;Not Available;Not Available;Not Available
TCGA-B6-A0RS	38	FEMALE	3063	Infiltrating Ductal Carcinoma	Breast	Dead	T2	N0 (i-)	M0	Stage IIA	1	2041	Other, specify	New Primary Tumor	Left Lower Inner Quadrant;Left	Axillary lymph node dissection alone	Negative	Negative	Modified Radical Mastectomy
TCGA-A8-A08H	66	FEMALE	0	Infiltrating Ductal Carcinoma	Breast	Alive	T2	N0	M0	Stage IIA	0	0			Left Upper Inner Quadrant	Not Available	Positive	Positive	Other
TCGA-A2-A04N	66	FEMALE	4354	Infiltrating Ductal Carcinoma	Breast	Alive	T1c	N0 (i-)	M0	Stage IA	0	4354			Right	Other (specify)	Positive	Positive	Lumpectomy	Arimidex;Cytoxan;Adriamycin	Not Available;Not Available;Not Available
TCGA-E9-A1R3	70	FEMALE	78	Infiltrating Ductal Carcinoma	Breast	Alive	T2	N3	M0	Stage IIIC	0	78			Right Upper Outer Quadrant	Axillary lymph node dissection alone	Not Evaluated	Not Evaluated	Modified Radical Mastectomy	Methotrexate;Cyclophosphamide;Tamoxifen;5-Fluorouracil	Not Available;Not Available;Not Available;Not Available
TCGA-BH-A0GZ	62	FEMALE	328	Infiltrating Ductal Carcinoma	Breast	Alive	T1c	N1a	M0	Stage IIA	0	328			Left Upper Inner Quadrant;Left	Sentinel lymph node biopsy plus axillary dissection	Positive	Positive	Other	ARIMIDEX	Not Available
TCGA-A8-A08P	70	FEMALE	943	Infiltrating Ductal Carcinoma	Breast	Alive	T2	N2a	M0	Stage IIIA	0	943			Right	Not Available	Positive	Positive	Other	5-Fluorouracil;Doxorubicin;Cyclophosphamide;Docetaxel;Exemestane;Trastuzumab	Complete Response;Complete Response;Complete Response;Complete Response;Not Applicable;Complete Response
TCGA-A7-A425	70	FEMALE	447	Infiltrating Lobular Carcinoma	Breast	Alive	T3	N3a	MX	Stage IIIC	1	419	Other, specify	Locoregional Recurrence	Right	Sentinel lymph node biopsy plus axillary dissection	Positive	Positive	Modified Radical Mastectomy	Adriamycin;Cytoxan;Taxol;Arimidex	Unknown;Unknown;Unknown;Not Applicable
TCGA-E2-A15A	45	FEMALE	710	Infiltrating Ductal Carcinoma	Breast	Alive	T2	N3a	M0	Stage IIIC	0	710			Left	Sentinel lymph node biopsy plus axillary dissection	Positive	Positive	Simple Mastectomy	Paclitaxel;Cyclophosphamide;Doxorubicin;Zoledronic Acid	Not Available;Not Available;Not Available;Not Available
TCGA-MS-A51U	44	FEMALE	681	Infiltrating Lobular Carcinoma	Breast	Alive	T2	N1	M0	Stage IIB	0	681			Left Upper Outer Quadrant;Left Lower Outer Quadrant;Left	Not Available	Positive	Positive	Modified Radical Mastectomy	Paclitaxel;Adriamycin;Cytoxan	Stable Disease;Stable Disease;Stable Disease
TCGA-C8-A8HP	59	FEMALE	396	Metaplastic Carcinoma	Breast	Alive	T2	N2	M0	Stage IIIA	0	396			Left Upper Outer Quadrant	Axillary lymph node dissection alone	Negative	Negative	Modified Radical Mastectomy	5-Flourouracil;Epirubicin;Cyclophosphamide	Complete Response;Complete Response;Complete Response
TCGA-A7-A5ZX	48	FEMALE	336	Infiltrating Lobular Carcinoma	Breast	Alive	T2	N3a	M0	Stage IIIC	0	336			Left	Sentinel lymph node biopsy plus axillary dissection	Positive	Positive	Other	Doxorubicin;Cyclophosphamide;Paclitaxel;Tamoxifen	Complete Response;Complete Response;Complete Response;Complete Response
TCGA-A8-A09B	58	FEMALE	365	Infiltrating Ductal Carcinoma	Breast	Alive	T4b	N1a	M0	Stage IIIB	0	365			Left	Not Available	Positive	Positive	Other	5-Fluorouracil;Epirubicin;Cyclophosphamide;Docetaxel;Anastrozole	Unknown;Unknown;Unknown;Unknown;Unknown
TCGA-S3-A6ZH	29	FEMALE	641	Infiltrating Ductal Carcinoma	Breast	Alive	T3	N3a	MX	Stage IIIC	0	641			Left;Left Upper Outer Quadrant	Axillary lymph node dissection alone	Positive	Positive	Simple Mastectomy	Adriamycin;Cytoxan;Neulasta;Taxol;TAMOXIFEN	Complete Response;Complete Response;Complete Response;Not Applicable;Not Applicable
TCGA-A2-A0YF	67	FEMALE	1535	Infiltrating Ductal Carcinoma	Breast	Alive	T1b	N0 (i+)	M0	Stage I	0	1535			Right	Sentinel node biopsy alone	Positive	Negative	Simple Mastectomy	Arimidex	Not Available
TCGA-A2-A1FW	62	FEMALE	528	Infiltrating Ductal Carcinoma	Breast	Alive	T3	N2a	M0	Stage IIIA	0	528			Right Upper Outer Quadrant	Sentinel lymph node biopsy plus axillary dissection	Positive	Negative	Modified Radical Mastectomy	Cytoxan;Adriamycin;Taxotere;Femara	Not Available;Not Available;Not Available;Not Available
TCGA-BH-A0E2	49	FEMALE	435	Infiltrating Ductal Carcinoma	Breast	Alive	T2	N2a	M0	Stage IIIA	0	435			Right Upper Inner Quadrant;Right	Axillary lymph node dissection alone	Positive	Positive	Modified Radical Mastectomy	TAMOXIFEN;DOXORUBICIN;CYCLOPHOSPHAMIDE;PACLITAXEL	Not Available;Not Available;Not Available;Not Available
TCGA-E9-A1ND	75	FEMALE	1266	Infiltrating Ductal Carcinoma	Breast	Alive	T2	N1	M0	Stage IIB	0	1266			Left Upper Outer Quadrant	Axillary lymph node dissection alone	Negative	Negative	Not Available	Aromasin;Tamoxifen	Not Available;Not Available
TCGA-S3-AA10	65	FEMALE	586	Infiltrating Ductal Carcinoma	Breast	Alive	T2	N0	M0	Stage IIA	0	586			Right;Right Upper Outer Quadrant	Axillary lymph node dissection alone	Negative	Negative	Simple Mastectomy	CYTOXAN;TAXOTERE;NEULASTA;ANASTROZOLE	Complete Response;Complete Response;Complete Response;Not Applicable
TCGA-B6-A0RH	51	FEMALE	6456	Infiltrating Ductal Carcinoma	Breast	Dead	T2	N0 (i-)	M0	Stage IIA	1	2165	Other, specify	Locoregional Disease	Left Lower Inner Quadrant	Axillary lymph node dissection alone	Positive	Positive	Modified Radical Mastectomy
TCGA-A7-A4SB	56	FEMALE	418	Infiltrating Lobular Carcinoma	Breast	Alive	T3	N1mi	M0	Stage IIIA	0	418			Right Upper Outer Quadrant	Sentinel node biopsy alone	Positive	Positive	Lumpectomy	Docetaxel;Cyclophosphamide;Anastrozole	Complete Response;Complete Response;Not Applicable
TCGA-E2-A15P	61	FEMALE	595	Infiltrating Ductal Carcinoma	Breast	Alive	T1c	N0	M0	Stage IA	0	595			Right Upper Outer Quadrant	Sentinel node biopsy alone	Positive	Positive	Lumpectomy	Arimidex;Aromasin	Not Available;Not Available
TCGA-A7-A0CG	78	FEMALE	1043	Mixed Histology (please specify)	Breast	Alive	T2	N0 (i-)	M0	Stage IIA	0	1043			Right Upper Outer Quadrant;Right	Sentinel lymph node biopsy plus axillary dissection	Positive	Negative	Lumpectomy
TCGA-3C-AALK	52	FEMALE	1448	Infiltrating Ductal Carcinoma	Breast	Alive	T1c	N0 (i+)	M0	Stage IA	0	1448			Right	Sentinel node biopsy alone	Positive	Positive	Simple Mastectomy	Docetaxel;Herceptin;Carboplatin;Trastuzumab	Unknown;Unknown;Unknown;Unknown
TCGA-E9-A244	54	FEMALE	21	Infiltrating Ductal Carcinoma	Breast	Alive	T2	N0 (i-)	M0	Stage IIA	0	21			Left Upper Outer Quadrant	Axillary lymph node dissection alone	Not Evaluated	Not Evaluated	Lumpectomy	Cyclophosphamide;Doxorubicin	Not Available;Not Available
TCGA-AO-A03L	34	FEMALE	2442	Infiltrating Ductal Carcinoma	Breast	Alive	T3	N2	M0	Stage IIIA	0	2442			Right Upper Inner Quadrant;Right Upper Outer Quadrant;Right Lower Inner Quadrant;Right Lower Outer Quadrant;Right	Sentinel lymph node biopsy plus axillary dissection	Positive	Positive	Modified Radical Mastectomy	Cyclophosphamide;Doxorubicin;Tamoxifen;Lupron;Paclitaxel	Not Available;Not Available;Not Available;Not Available;Not Available
TCGA-OL-A5S0	66	FEMALE	620	Infiltrating Ductal Carcinoma	Breast	Alive	T2	N1a	MX	Stage IIB	0	620			Right	Axillary lymph node dissection alone	Positive	Negative	Modified Radical Mastectomy	TAXOL;HERCEPTIN	Complete Response;Complete Response
TCGA-E2-A570	47	FEMALE	931	Infiltrating Ductal Carcinoma	Breast	Alive	T1c	N1mi	M0	Stage IB	0	931			Right Lower Inner Quadrant	Sentinel node biopsy alone	Positive	Positive	Simple Mastectomy	Anastrozole	Not Applicable
TCGA-AR-A0TY	54	FEMALE	1699	Infiltrating Ductal Carcinoma	Breast	Dead	T2	N0	M0	Stage IIA	1	544	Bone	Distant Metastasis	Right Upper Outer Quadrant	Sentinel lymph node biopsy plus axillary dissection	Positive	Negative	Simple Mastectomy	Paclitaxel;Anastrozole;Doxorubicin;Cytoxan	Not Available;Not Available;Not Available;Not Available
TCGA-AR-A256	45	FEMALE	2854	Infiltrating Ductal Carcinoma	Breast	Dead	T2	N0	M0	Stage IIA	1	1640		Locoregional Disease	Right Lower Inner Quadrant	Sentinel lymph node biopsy plus axillary dissection	Negative	Negative	Other	Doxorubicin;Cytoxan	Not Available;Not Available
TCGA-BH-A1EU	83	FEMALE	1286	Infiltrating Ductal Carcinoma	Breast	Dead	T1	N0	M0	Stage I	0	1286			Right	Not Available	Positive	Positive	Not Available
TCGA-LL-A6FQ	77	FEMALE	80	Infiltrating Ductal Carcinoma	Breast	Alive	T2	N2a	MX	Stage IIIA	0	80			Right Upper Outer Quadrant	Axillary lymph node dissection alone	Positive	Positive	Modified Radical Mastectomy
TCGA-GM-A2DI	52	FEMALE	2590	Infiltrating Ductal Carcinoma	Breast	Alive	T1c	N0 (i+)	M0	Stage I	0	2590			Left Upper Inner Quadrant	Sentinel node biopsy alone	Negative	Negative	Simple Mastectomy	Taxotere;Fluorouracil;Epirubicin;Cytoxan	Complete Response;Complete Response;Complete Response;Complete Response
TCGA-A7-A0DB	56	FEMALE	1007	Infiltrating Ductal Carcinoma	Breast	Alive	T2	N0 (i-)	M0	Stage IIA	0	1007			Right	Sentinel lymph node biopsy plus axillary dissection	Positive	Positive	Simple Mastectomy	Arimidex	Not Available
TCGA-BH-A0BM	54	FEMALE	1876	Infiltrating Ductal Carcinoma	Breast	Alive	T2	N1a	M0	Stage IIB	0	1876			Right Upper Inner Quadrant;Right Upper Outer Quadrant;Right	Sentinel lymph node biopsy plus axillary dissection	Positive	Negative	Lumpectomy	TAXOTERE;ADRIAMYCIN;CYTOXAN	Not Available;Not Available;Not Available
TCGA-A8-A081	80	FEMALE	0	Infiltrating Ductal Carcinoma	Breast	Alive	T2	N0	M0	Stage IIA	0	0			Right	Not Available	Positive	Positive	Other
TCGA-3C-AAAU	55	FEMALE	4047	Infiltrating Lobular Carcinoma	Breast	Alive	TX	NX	MX	Stage X	1	1808	Lung	Distant Metastasis	Left Lower Outer Quadrant	Sentinel lymph node biopsy plus axillary dissection	Positive	Positive	Modified Radical Mastectomy	Zoladex	Not Applicable
TCGA-D8-A1XF	45	FEMALE	463	Infiltrating Ductal Carcinoma	Breast	Alive	T2	N0	M0	Stage IIA	0	463			Left Upper Outer Quadrant	Axillary lymph node dissection alone	Positive	Positive	Modified Radical Mastectomy	adriamycin+cyclophosphamide	Not Available
TCGA-E9-A229	37	FEMALE	1148	Infiltrating Ductal Carcinoma	Breast	Alive	T1c	N0	M0	Stage IA	0	1148			Right Lower Inner Quadrant	Axillary lymph node dissection alone	Not Evaluated	Not Evaluated	Not Available	5-Fluorouracil;Doxorubicin;Cyclophosphamide	Not Available;Not Available;Not Available
TCGA-D8-A4Z1	68	FEMALE	659	Infiltrating Lobular Carcinoma	Breast	Alive	T1c	N0	M0	Stage IA	0	659			Right;Right Upper Inner Quadrant	No axillary staging	Positive	Positive	Simple Mastectomy	Tamoxifen	Not Applicable
TCGA-OL-A5RY	52	FEMALE	752	Infiltrating Ductal Carcinoma	Breast	Alive	T1c	N1	MX	Stage IIA	0	752			Right	Sentinel node biopsy alone	Positive	Negative	Lumpectomy
TCGA-AC-A23G	76	FEMALE	2248	Infiltrating Lobular Carcinoma	Breast	Alive	T1c	N1	MX	Stage IIA	0	2248			Right Upper Inner Quadrant	Not Available	Positive	Positive	Other	Cytoxan;Adriamycin;Taxol;Arimidex	Complete Response;Complete Response;Complete Response;Complete Response
TCGA-E9-A1R7	64	FEMALE	1467	Infiltrating Ductal Carcinoma	Breast	Alive	T2	N0	M0	Stage IIA	0	1467			Right Upper Outer Quadrant	Axillary lymph node dissection alone	Not Evaluated	Not Evaluated	Lumpectomy	Fareston;Tamoxifen	Not Available;Not Applicable
TCGA-C8-A27B	48	FEMALE	439	Infiltrating Ductal Carcinoma	Breast	Alive	T3	N0	M0	Stage IIB	0	439			Left	Not Available	Negative	Negative	Modified Radical Mastectomy	5-Flourouracil;Cyclophosphamide;Doxorubicin;Taxol	Complete Response;Complete Response;Complete Response;Complete Response
TCGA-B6-A409	44	FEMALE	573	Infiltrating Ductal Carcinoma	Breast	Dead	T1c	N2a	M0	Stage IIIA	1	456	Lung	Distant Metastasis	Right Upper Outer Quadrant	Sentinel lymph node biopsy plus axillary dissection	Negative	Negative	Simple Mastectomy	Cyclophosphamide;Doxorubicin;Paclitaxel	Unknown;Unknown;Unknown
TCGA-E2-A109	64	FEMALE	1417	Infiltrating Ductal Carcinoma	Breast	Alive	T2	N0 (i-)	M0	Stage IIA	0	1417			Right Upper Outer Quadrant	Sentinel node biopsy alone	Positive	Negative	Simple Mastectomy	Femara;Aromasin;Cytoxan;Tamoxifen;Adriamycin;Arimidex;Taxol;Femara	Not Available;Not Available;Not Available;Not Available;Not Available;Not Available;Not Available;Not Available
TCGA-AC-A3BB	46	FEMALE	987	Infiltrating Lobular Carcinoma	Breast	Alive	T3	N2a	MX	Stage IIIA	0	987			Right Upper Outer Quadrant	Axillary lymph node dissection alone	Positive	Positive	Modified Radical Mastectomy	Cytoxan;Adriamycin;Taxotere	Complete Response;Complete Response;Complete Response
TCGA-EW-A3U0	61	FEMALE	532	Infiltrating Ductal Carcinoma	Breast	Alive	T3	N1a	M0	Stage IIIA	0	532			Left	Sentinel lymph node biopsy plus axillary dissection	Negative	Negative	Other	Cisplatin;Taxotere;Doxorubicin;Cyclophosphamide	Complete Response;Complete Response;Complete Response;Complete Response
TCGA-A2-A04P	36	FEMALE	548	Infiltrating Ductal Carcinoma	Breast	Dead	T2	N3c	M0	Stage IIIC	1	179	Other, specify	Locoregional Recurrence	Left	Axillary lymph node dissection alone	Negative	Negative	Lumpectomy	Exemestane;TAXOTERE;ADRIAMYCIN;NAVELBINE;Cisplatin;TAXOL;XELODA;GEMZAR	Not Available;Not Available;Not Available;Not Available;Not Available;Not Available;Not Available;Not Available
TCGA-A8-A083	67	FEMALE	0	Infiltrating Ductal Carcinoma	Breast	Alive	T3	N0	M0	Stage IIB	0	0			Left	Not Available	Positive	Positive	Other
TCGA-E2-A14O	76	FEMALE	1359	Infiltrating Ductal Carcinoma	Breast	Alive	T3	N1a	M0	Stage IIIA	0	1359			Left Upper Outer Quadrant	Sentinel lymph node biopsy plus axillary dissection	Positive	Positive	Modified Radical Mastectomy	Arimidex	Not Available
TCGA-BH-A0B0	56	FEMALE	2477	Infiltrating Ductal Carcinoma	Breast	Alive	T1c	N0	M0	Stage I	0	2477			Left Upper Outer Quadrant	Not Available	Positive	Positive	Other	Adriamycin;Cytoxan	Complete Response;Complete Response
TCGA-D8-A73W	79	FEMALE	385	Mucinous Carcinoma	Breast	Dead	T3	N1a	MX	Stage IIIA	1	21	Lung	Distant Metastasis	Right Upper Outer Quadrant	Axillary lymph node dissection alone	Positive	Negative	Simple Mastectomy	Tamoxifen	Clinical Progressive Disease
TCGA-AN-A0AJ	79	FEMALE	303	Infiltrating Ductal Carcinoma	Breast	Alive	T3	N0	M0	Stage IIB	0	303			Left Upper Outer Quadrant	Axillary lymph node dissection alone	Positive	Positive	Modified Radical Mastectomy
TCGA-C8-A26X	58	FEMALE	376	Infiltrating Ductal Carcinoma	Breast	Alive	T1	N1	M0	Stage IIA	0	376			Right Upper Outer Quadrant	Not Available	Negative	Negative	Modified Radical Mastectomy	5-Flourouracil;Cyclophosphamide;Doxorubicin	Complete Response;Complete Response;Complete Response
TCGA-D8-A27P	64	FEMALE	49	Infiltrating Ductal Carcinoma	Breast	Alive	T1c	N0	M0	Stage IA	0	49			Right Upper Inner Quadrant	Sentinel node biopsy alone	Positive	Positive	Modified Radical Mastectomy
TCGA-BH-A8FY	87	FEMALE	295	Infiltrating Lobular Carcinoma	Breast	Dead	T1c	N0 (i+)	M0	Stage IA	0	295			Left;Left Upper Outer Quadrant;Left Lower Outer Quadrant	Not Available	Positive	Positive	Simple Mastectomy
TCGA-OL-A5RZ	57	FEMALE	679	Infiltrating Ductal Carcinoma	Breast	Alive	T1b	N0	MX	Stage IA	0	679			Left Upper Outer Quadrant	Sentinel lymph node biopsy plus axillary dissection	Positive	Negative	Simple Mastectomy	Doxorubicin;Cytoxan	Complete Response;Complete Response
TCGA-EW-A1OV	56	FEMALE	789	Infiltrating Ductal Carcinoma	Breast	Alive	T2	N1mi	MX	Stage IIB	0	789			Right Lower Outer Quadrant	Sentinel node biopsy alone	Negative	Negative	Lumpectomy	Epirubicin;Docetaxel;Cyclophosphamide;Fluorouracil	Not Available;Not Available;Not Available;Not Available
TCGA-AR-A1AO	47	FEMALE	2618	Infiltrating Ductal Carcinoma	Breast	Alive	T1	N1	M0	Stage IIA	0	2618			Left Upper Inner Quadrant	Sentinel lymph node biopsy plus axillary dissection	Positive	Negative	Other	Tamoxifen;Doxorubicin;Cytoxan;Paclitaxel	Not Available;Not Available;Not Available;Not Available
TCGA-AN-A04C	51	FEMALE	54	Infiltrating Ductal Carcinoma	Breast	Alive	T2	N1	M0	Stage IIB	0	54			Left Upper Outer Quadrant	Axillary lymph node dissection alone	Negative	Negative	Simple Mastectomy
TCGA-A2-A25E	34	FEMALE	3204	Infiltrating Ductal Carcinoma	Breast	Alive	T2	N2a	M0	Stage IIIA	1	2989	Other, specify	Locoregional Recurrence	Left Upper Outer Quadrant	Axillary lymph node dissection alone	Positive	Positive	Modified Radical Mastectomy	Cytoxan;Adriamycin;Herceptin;Taxol;Goserelin;Tamoxifen;Anastrozole	Not Available;Not Available;Not Available;Not Available;Not Available;Not Available;Not Applicable
TCGA-A2-A1G6	50	FEMALE	501	Infiltrating Ductal Carcinoma	Breast	Alive	T2	N2a	M0	Stage IIIA	0	501			Right	Axillary lymph node dissection alone	Negative	Negative	Modified Radical Mastectomy	Docetaxel;Adriamycin;Cytoxan	Not Available;Not Available;Not Available
TCGA-AR-A1AK	70	FEMALE	3159	Infiltrating Lobular Carcinoma	Breast	Alive	T1	N0	M0	Stage I	0	3159			Right	Sentinel lymph node biopsy plus axillary dissection	Positive	Positive	Simple Mastectomy	Anastrozole	Not Available
TCGA-AC-A3W6	90	FEMALE	0	Infiltrating Lobular Carcinoma	Breast	Alive	T3	N1	MX	Stage IIIA	0	0			Right	Sentinel node biopsy alone	Positive	Positive	Modified Radical Mastectomy
TCGA-BH-A0HO	48	FEMALE	76	Infiltrating Ductal Carcinoma	Breast	Alive	T1c	N1a	M0	Stage IIA	0	76			Right Upper Outer Quadrant;Right	Sentinel lymph node biopsy plus axillary dissection	Positive	Positive	Other	Cyclophosphamide;Paclitaxel;Doxorubicin;Tamoxifen	Not Available;Not Available;Not Available;Not Available
TCGA-S3-A6ZG	71	FEMALE	562	Mixed Histology (please specify)	Breast	Alive	T2	N1	M0	Stage IIB	0	562			Left;Left Upper Outer Quadrant	Sentinel node biopsy alone	Positive	Positive	Lumpectomy	Doxorubicin;Cytoxan;Taxol;Anastrozole;NEULASTA	Complete Response;Complete Response;Complete Response;Not Applicable;Complete Response
TCGA-BH-A1FJ	66	FEMALE	1927	Infiltrating Ductal Carcinoma	Breast	Dead	T3	N1b	M0	Stage IIIA	0	1927			Right Upper Outer Quadrant	Not Available	Negative	Positive	Modified Radical Mastectomy
TCGA-E2-A1IG	45	FEMALE	2140	Infiltrating Ductal Carcinoma	Breast	Alive	T2	N1mi	M0	Stage IIB	0	2140			Right Upper Inner Quadrant	Sentinel node biopsy alone	Positive	Positive	Simple Mastectomy	Paclitaxel;Tamoxifen;Cyclophosphamide;Doxorubicin;Letrozole	Not Available;Not Available;Not Available;Not Available;Not Applicable
TCGA-BH-A0B6	47	FEMALE	2483	Infiltrating Ductal Carcinoma	Breast	Alive	T1c	N0	M0	Stage I	0	2483			Left Upper Outer Quadrant	Not Available	Positive	Positive	Other
TCGA-AN-A0FT	63	FEMALE	214	Infiltrating Ductal Carcinoma	Breast	Alive	T2	N1	M0	Stage IIB	0	214			Right Lower Outer Quadrant	Axillary lymph node dissection alone	Positive	Positive	Modified Radical Mastectomy
TCGA-EW-A6SB	62	FEMALE	760	Infiltrating Ductal Carcinoma	Breast	Alive	T2	N0	M0	Stage II	0	760			Left;Left Upper Inner Quadrant	Sentinel node biopsy alone	Negative	Negative	Modified Radical Mastectomy
TCGA-B6-A0IM	75	FEMALE	3873	Other, specify	Breast	Dead	T3	N0 (i-)	M0	Stage IIB	0	3873			Right Upper Outer Quadrant;Right	Axillary lymph node dissection alone	Positive	Positive	Lumpectomy
TCGA-AO-A03O	69	FEMALE	2483	Infiltrating Ductal Carcinoma	Breast	Dead	T2	N0 (i-)	M0	Stage IIA	0	2483			Right Upper Outer Quadrant;Right	Sentinel lymph node biopsy plus axillary dissection	Positive	Positive	Modified Radical Mastectomy	ANASTROZOLE (ARIMIDEX);DOXORUBICIN;CYCLOPHOSPHAMIDE;PACLITAXEL	Not Available;Not Available;Not Available;Not Available
TCGA-BH-A0EI	51	FEMALE	1926	Infiltrating Ductal Carcinoma	Breast	Alive	T1c	N1a	M0	Stage IIA	0	1926			Right	Not Available	Positive	Positive	Other
TCGA-BH-A18J	56	FEMALE	612	Infiltrating Ductal Carcinoma	Breast	Dead	T4b	N2	M1	Stage IV	0	612			Right	Not Available	Positive	Positive	Modified Radical Mastectomy
TCGA-C8-A1HN	56	FEMALE	394	Infiltrating Ductal Carcinoma	Breast	Alive	T2	N0	M0	Stage IIA	0	394			Left	Axillary lymph node dissection alone	Positive	Positive	Modified Radical Mastectomy
TCGA-GM-A2DA	46	FEMALE	6593	Infiltrating Ductal Carcinoma	Breast	Dead	T2	N1b	M0	Stage IIB	1	3014	Bone	Distant Metastasis	Right Upper Inner Quadrant;Right Upper Outer Quadrant	Axillary lymph node dissection alone	Positive	Positive	Modified Radical Mastectomy	fluorouracil;Adriamycin;Cytoxan;Methotrexate;Vinblastine;Tamoxifen;Aromasin;Taxotere;Letrozole;Megace;Xeloda;Yondelis;Xeloda;Aromasin;Xeloda;Abraxane;Ixabepilone;Herceptin;Tamoxifen;Xeloda;Lapatinib;Navelbine;Herceptin	Complete Response;Complete Response;Complete Response;Complete Response;Complete Response;Clinical Progressive Disease;Clinical Progressive Disease;Stable Disease;Clinical Progressive Disease;Clinical Progressive Disease;Clinical Progressive Disease;Clinical Progressive Disease;Stable Disease;Stable Disease;Stable Disease;Stable Disease;Clinical Progressive Disease;Stable Disease;Clinical Progres…
TCGA-A8-A08J	52	FEMALE	1127	Infiltrating Ductal Carcinoma	Breast	Dead	T4b	N3	M1	Stage IV	1				Right	Not Available	Positive	Negative	Other
TCGA-EW-A1PH	52	FEMALE	607	Infiltrating Ductal Carcinoma	Breast	Alive	T1c	N1a	M0	Stage IIA	0	607			Right Upper Outer Quadrant	Sentinel lymph node biopsy plus axillary dissection	Negative	Negative	Lumpectomy	Cyclophosphamide;Docetaxel;Fluorouracil;Epirubicin;Taxol	Not Available;Not Available;Not Available;Not Available;Not Available
TCGA-B6-A0X5	61	FEMALE	2097	Infiltrating Ductal Carcinoma	Breast	Dead	T2	N1b	M0	Stage IIB	1	1343	Other, specify	Distant Metastasis	Left	Axillary lymph node dissection alone	Positive	Positive	Modified Radical Mastectomy
TCGA-EW-A1OY	63	FEMALE	908	Infiltrating Ductal Carcinoma	Breast	Alive	T2	N0	MX	Stage IIA	0	908			Left	Sentinel node biopsy alone	Positive	Positive	Lumpectomy	Femara;Doxorubicin;Cyclophosphamide;Paclitaxel	Not Applicable;Unknown;Unknown;Stable Disease
TCGA-BH-A2L8	45	FEMALE	612	Infiltrating Lobular Carcinoma	Breast	Alive	T2	N0 (i-)	M0	Stage IIA	0	612			Right Upper Outer Quadrant	Sentinel node biopsy alone	Positive	Positive	Other	Cytoxan	Complete Response
TCGA-BH-A1FL	69	FEMALE	1673	Infiltrating Ductal Carcinoma	Breast	Dead	T2	N1b	M0	Stage IIB	0	1673			Left Upper Outer Quadrant	Not Available	Positive	Positive	Other
TCGA-C8-A9FZ	49	FEMALE	592	Mixed Histology (please specify)	Breast	Alive	T2	N1	M0	Stage IIB	0	592			Left	Axillary lymph node dissection alone	Not Evaluated	Not Evaluated	Modified Radical Mastectomy	Doxorubicin;5-Flourouracil;Cyclophosphamide;Tamoxifen	Complete Response;Complete Response;Complete Response;Not Applicable
TCGA-B6-A0X4	62	FEMALE	860	Infiltrating Ductal Carcinoma	Breast	Dead	T2	N1b	M0	Stage IIB	1	716	Bone	Distant Metastasis	Left	Axillary lymph node dissection alone	Positive	Positive	Modified Radical Mastectomy
TCGA-AO-A03M	29	FEMALE	1866	Infiltrating Ductal Carcinoma	Breast	Alive	T1c	N0 (i-)	M0	Stage I	0	1866			Left Upper Outer Quadrant;Left	Sentinel node biopsy alone	Positive	Positive	Simple Mastectomy	Paclitaxel;Tamoxifen;Cyclophosphamide;Doxorubicin	Not Available;Not Available;Not Available;Not Available
TCGA-PL-A8LZ	29	FEMALE	302	Infiltrating Ductal Carcinoma	Breast	Alive	T4b	N2	M0	Stage IIIB	0	302			Left;Left Upper Outer Quadrant	Unknown	Not Evaluated	Not Evaluated	Not Available	paclitaxel	Unknown
TCGA-A2-A0CR	54	FEMALE	3283	Infiltrating Lobular Carcinoma	Breast	Alive	T3	N0	M0	Stage IIB	0	3283			Left Upper Inner Quadrant	Axillary lymph node dissection alone	Positive	Positive	Modified Radical Mastectomy	Adriamycin;Cyclophosphamide;Paclitaxel;Tamoxifen;Anastrazole	Complete Response;Complete Response;Complete Response;Complete Response;Not Applicable
TCGA-A8-A0A2	66	FEMALE	579	Infiltrating Lobular Carcinoma	Breast	Alive	T2	N0	M0	Stage IIA	0	579			Right Lower Outer Quadrant	Not Available	Positive	Positive	Other	Tamoxifen	Not Applicable
TCGA-A7-A0CD	66	FEMALE	1165	Infiltrating Ductal Carcinoma	Breast	Alive	T1	N0	M0	Stage I	0	1165			Left	Sentinel node biopsy alone	Positive	Positive	Lumpectomy	Arimidex	Not Available
TCGA-EW-A1P5	77	FEMALE	703	Infiltrating Ductal Carcinoma	Breast	Alive	T2	N1a	M0	Stage IIB	0	703			Right Upper Outer Quadrant	Sentinel lymph node biopsy plus axillary dissection	Positive	Positive	Modified Radical Mastectomy	Anastrozole	Not Available
TCGA-E2-A1IO	37	FEMALE	1855	Infiltrating Ductal Carcinoma	Breast	Alive	T1c	N0	M0	Stage I	0	1855			Right	Sentinel node biopsy alone	Positive	Positive	Lumpectomy	Docetaxel;Cyclophosphamide;Tamoxifen	Not Available;Not Available;Not Available
TCGA-A8-A08L	89	FEMALE	30	Infiltrating Ductal Carcinoma	Breast	Dead	T3	N2a	M0	Stage IIIA	0	30			Left	Not Available	Positive	Negative	Other
TCGA-AR-A2LJ	40	FEMALE	2632	Infiltrating Lobular Carcinoma	Breast	Alive	T3	N1	MX	Stage IIIA	0	2632			Left	Sentinel lymph node biopsy plus axillary dissection	Positive	Positive	Other	Adriamycin;Cytoxan;Paclitaxel;Trastuzumab;Tamoxifen	Not Available;Not Available;Not Available;Not Available;Not Available
TCGA-BH-A1FC	78	FEMALE	3472	Medullary Carcinoma	Breast	Dead	T1c	N1b	M0	Stage IIA	0	3472			Right Upper Outer Quadrant	Not Available	Negative	Negative	Other
TCGA-A8-A08A	89	FEMALE	30	Infiltrating Ductal Carcinoma	Breast	Alive	T1c	N0	M0	Stage I	0	30			Left Upper Inner Quadrant	Not Available	Positive	Positive	Other
TCGA-PE-A5DD	64	FEMALE	1953	Infiltrating Lobular Carcinoma	Breast	Alive	T2	N0	M0	Stage IIA	0	1953			Right Lower Inner Quadrant	Not Available	Positive	Negative	Other	Femara;Not Available	Not Applicable;Complete Response
TCGA-GI-A2C9	58	FEMALE	3342	Infiltrating Ductal Carcinoma	Breast	Alive	T3	N0	MX	Stage IIB	0	3342			Right	Sentinel lymph node biopsy plus axillary dissection	Negative	Negative	Lumpectomy	Not Available	Not Available
TCGA-D8-A27M	59	FEMALE	410	Infiltrating Ductal Carcinoma	Breast	Alive	T1c	N0	M0	Stage IA	0	410			Left Upper Outer Quadrant	Sentinel node biopsy alone	Negative	Negative	Modified Radical Mastectomy	methotrexate+5 fluorouracil+cyclophosphamide	Not Available
TCGA-E9-A1RF	68	FEMALE	200	Infiltrating Ductal Carcinoma	Breast	Alive	T2	N2	M0	Stage IIIA	0	200			Left Upper Outer Quadrant	Axillary lymph node dissection alone	Not Evaluated	Not Evaluated	Modified Radical Mastectomy	Doxorubicin;5-Fluorouracil;Tamoxifen;Cyclophosphamide	Not Available;Not Available;Not Available;Not Available
TCGA-E9-A1RB	40	FEMALE	976	Infiltrating Ductal Carcinoma	Breast	Dead	T2	N0	M0	Stage IIA	0	976			Left Upper Inner Quadrant	Axillary lymph node dissection alone	Not Evaluated	Not Evaluated	Modified Radical Mastectomy	Tamoxifen;Methotrexate;5-Fluorouracil;Cyclophosphamide	Not Available;Not Available;Not Available;Not Available
TCGA-A8-A096	73	FEMALE	0	Infiltrating Ductal Carcinoma	Breast	Alive	T2	N0	M0	Stage IIA	0	0			Right	Not Available	Positive	Positive	Other
TCGA-D8-A1JG	62	FEMALE	1612	Infiltrating Ductal Carcinoma	Breast	Alive	T2	N0	M0	Stage IIA	0	1612			Right Upper Outer Quadrant	Sentinel node biopsy alone	Negative	Negative	Lumpectomy	doxorubicin;cyclophosphamide	Not Available;Not Applicable
TCGA-BH-A0DO	78	FEMALE	1644	Infiltrating Ductal Carcinoma	Breast	Alive	T1c	N0	M0	Stage I	0	1644			Left Upper Inner Quadrant	Not Available	Positive	Positive	Simple Mastectomy
TCGA-AQ-A54O	51	MALE	1001	Infiltrating Ductal Carcinoma	Breast	Alive	T2	N0	M0	Stage IIA	0	1001			Right Upper Outer Quadrant	Sentinel lymph node biopsy plus axillary dissection	Positive	Positive	Simple Mastectomy	Adriamycin;Cytoxan;Taxol;Tamoxifen	Complete Response;Complete Response;Complete Response;Not Applicable
TCGA-A1-A0SQ	45	FEMALE	554	Infiltrating Ductal Carcinoma	Breast	Alive	T2	N1	MX	Stage IIB	0	554			Left	Sentinel lymph node biopsy plus axillary dissection	Positive	Positive	Modified Radical Mastectomy	ac;tamoxifen;taxol	Not Available;Not Available;Not Available
TCGA-BH-A6R9	61	FEMALE	160	Metaplastic Carcinoma	Breast	Alive	T2	N0	M0	Stage IIA	0	160			Left	Not Available	Negative	Positive	Modified Radical Mastectomy
TCGA-LL-A50Y	84	FEMALE	762	Infiltrating Lobular Carcinoma	Breast	Alive	T2	N0	MX	Stage IIA	0	762			Right Upper Outer Quadrant	Axillary lymph node dissection alone	Positive	Positive	Modified Radical Mastectomy	ARIMIDEX	Complete Response
TCGA-E2-A1L8	52	FEMALE	2240	Infiltrating Lobular Carcinoma	Breast	Alive	T2	N1a	M0	Stage IIB	0	2240			Left Upper Outer Quadrant	Sentinel lymph node biopsy plus axillary dissection	Positive	Positive	Simple Mastectomy	Cyclophosphamide;Clodronate;Arimidex;Doxorubicin;Paclitaxel	Not Available;Not Available;Not Available;Not Available;Not Available
TCGA-C8-A132	56	FEMALE	383	Infiltrating Ductal Carcinoma	Breast	Alive	T2	N1	M0	Stage IIB	0	383			Left	Axillary lymph node dissection alone	Positive	Positive	Other
TCGA-EW-A2FR	59	FEMALE	1673	Infiltrating Ductal Carcinoma	Breast	Alive	T1b	N3a	MX	Stage IIIC	0	1673			Right Upper Outer Quadrant	Axillary lymph node dissection alone	Negative	Negative	Lumpectomy	Epirubicin;Fluorouracil;Cyclophosphamide;Paclitaxel	Unknown;Unknown;Unknown;Stable Disease
TCGA-AR-A0U4	54	FEMALE	3261	Infiltrating Ductal Carcinoma	Breast	Alive	T2	N0	M0	Stage IIA	0	3261			Left Upper Outer Quadrant	Sentinel lymph node biopsy plus axillary dissection	Negative	Negative	Simple Mastectomy	Cytoxan;Doxorubicin;Paclitaxel	Not Available;Not Available;Not Available
TCGA-A2-A0D3	42	FEMALE	1873	Infiltrating Ductal Carcinoma	Breast	Alive	T1c	N0 (i-)	M0	Stage IA	0	1873			Left Lower Outer Quadrant	Sentinel node biopsy alone	Positive	Positive	Simple Mastectomy	Carboplatin;Tamoxifen;Docetaxel;Herceptin	Not Available;Not Available;Not Available;Not Available
TCGA-BH-A1FU	44	FEMALE	1688	Infiltrating Ductal Carcinoma	Breast	Dead	T1c	N0	M0	Stage IA	0	1688			Right Upper Outer Quadrant	Not Available	Negative	Negative	Modified Radical Mastectomy
TCGA-E9-A1N6	52	FEMALE	678	Infiltrating Ductal Carcinoma	Breast	Dead	T2	N1	M0	Stage IIB	1	443	Bone	Distant Metastasis	Left Upper Outer Quadrant	Axillary lymph node dissection alone	Positive	Positive	Not Available	Tamoxifen;Doxorubicin;Cyclophosphane;Letrozole	Not Applicable;Stable Disease;Stable Disease;Clinical Progressive Disease
TCGA-BH-A0DZ	43	FEMALE	495	Infiltrating Ductal Carcinoma	Breast	Alive	T2	N1a	M0	Stage IIB	0	495			Right Upper Inner Quadrant;Right Upper Outer Quadrant;Right Lower Inner Quadrant;Right Lower Outer Quadrant;Right	Sentinel lymph node biopsy plus axillary dissection	Positive	Positive	Simple Mastectomy	TAMOXIFEN;DOCETAXEL;HERCEPTIN;CARBOPLATIN	Not Available;Not Available;Not Available;Not Available
TCGA-A2-A0YE	48	FEMALE	554	Infiltrating Ductal Carcinoma	Breast	Alive	T2	N1a	M0	Stage IIB	0	554			Right Upper Outer Quadrant	Sentinel lymph node biopsy plus axillary dissection	Negative	Negative	Lumpectomy	Taxotere;Adriamycin;Cytoxan	Not Available;Not Available;Not Available
TCGA-A2-A3KD	47	FEMALE	1206	Mucinous Carcinoma	Breast	Alive	T3	N1mi	M0	Stage IIIA	0	1206			Right Upper Outer Quadrant	Sentinel lymph node biopsy plus axillary dissection	Positive	Positive	Lumpectomy	Taxotere;Cytoxan;Tamoxifen	Not Available;Not Available;Not Available
TCGA-D8-A3Z5	54	FEMALE	1015	Infiltrating Lobular Carcinoma	Breast	Alive	T2	N3a	M0	Stage IIIC	0	1015			Right	Other (specify)	Positive	Positive	Simple Mastectomy
TCGA-LL-A740	61	FEMALE	441	Infiltrating Ductal Carcinoma	Breast	Alive	T1c	N0 (i-)	MX	Stage IA	0	441			Right Upper Outer Quadrant	Sentinel node biopsy alone	Negative	Negative	Lumpectomy	ADRIAMYCIN;CYTOXAN;TAXOL	Complete Response;Complete Response;Complete Response
TCGA-AC-A3TN	75	FEMALE	456	Infiltrating Lobular Carcinoma	Breast	Alive	T3	N0	MX	Stage IIB	0	456			Right	Sentinel lymph node biopsy plus axillary dissection	Positive	Positive	Simple Mastectomy	Arimidex	Not Applicable
TCGA-A8-A07W	76	FEMALE	304	Infiltrating Ductal Carcinoma	Breast	Alive	T2	NX	M1	Stage IV	1				Left Upper Outer Quadrant	Not Available	Positive	Positive	Other	Exemestane;Not Available	Not Applicable;Unknown
TCGA-GM-A2DH	58	FEMALE	2193	Infiltrating Ductal Carcinoma	Breast	Alive	T1c	N0 (i+)	M0	Stage I	0	2193			Right Upper Outer Quadrant	Sentinel node biopsy alone	Negative	Negative	Simple Mastectomy	Taxol;Fluorouracil;Adriamycin;Cytoxan	Complete Response;Complete Response;Complete Response;Complete Response
TCGA-E9-A22B	71	FEMALE	1167	Mixed Histology (please specify)	Breast	Alive	T1c	N0	M0	Stage IA	0	1167			Right Upper Outer Quadrant	Axillary lymph node dissection alone	Positive	Negative	Not Available	Tamoxifen	Not Available
TCGA-C8-A12Q	78	FEMALE	385	Infiltrating Ductal Carcinoma	Breast	Dead	T1	N2	M0	Stage IIIA	1		Liver	Distant Metastasis	Left	Axillary lymph node dissection alone	Negative	Negative	Other
TCGA-A8-A06T	75	FEMALE	1614	Infiltrating Ductal Carcinoma	Breast	Alive	T3	N1a	M0	Stage IIIA	0	1614			Left Upper Outer Quadrant	Not Available	Positive	Positive	Other	Anastrozole	Not Applicable
TCGA-BH-A18N	88	FEMALE	468	Infiltrating Ductal Carcinoma	Breast	Dead	T2	N1b	M0	Stage IIA	0	468			Left	Axillary lymph node dissection alone	Positive	Positive	Modified Radical Mastectomy
TCGA-BH-A0DS	71	FEMALE	78	Infiltrating Ductal Carcinoma	Breast	Alive	T2	N2a	M0	Stage IIIA	0	78			Right Upper Inner Quadrant;Right Lower Inner Quadrant;Right	Sentinel lymph node biopsy plus axillary dissection	Positive	Positive	Other	CYCLOPHOSPHAMIDE;TAXOTERE	Not Available;Not Available
TCGA-AR-A0U1	36	FEMALE	4052	Infiltrating Ductal Carcinoma	Breast	Alive	T2	N1	M0	Stage IIB	0	4052			Left Upper Outer Quadrant	Sentinel lymph node biopsy plus axillary dissection	Negative	Negative	Other	Paclitaxel;Cytoxan;Doxorubicin	Not Available;Not Available;Not Available
TCGA-B6-A0X1	48	FEMALE	7455	Infiltrating Ductal Carcinoma	Breast	Dead	T2	N1	M1		1	490	Brain	Distant Metastasis	Left	Axillary lymph node dissection alone	Negative	Negative	Other
TCGA-A1-A0SH	39	FEMALE	1437	Infiltrating Ductal Carcinoma	Breast	Alive	T2	N0 (i-)	M0	Stage IIA	0	1437			Left Upper Inner Quadrant	Sentinel node biopsy alone	Negative	Positive	Lumpectomy	TC	Not Available
TCGA-BH-A0H9	69	FEMALE	1247	Infiltrating Ductal Carcinoma	Breast	Alive	T2	N0 (i-)	M0	Stage IIA	0	1247			Right Upper Outer Quadrant;Right	Sentinel node biopsy alone	Positive	Positive	Other	Arimidex	Not Available
TCGA-BH-A0HL	56	FEMALE	72	Infiltrating Ductal Carcinoma	Breast	Alive	T2	N1a	M0	Stage IIB	0	72			Right Lower Inner Quadrant;Right Lower Outer Quadrant;Right	Sentinel lymph node biopsy plus axillary dissection	Positive	Positive	Modified Radical Mastectomy	CYCLOPHOSPHAMIDE;DOXORUBICIN;ARIMIDEX;TAXOTERE	Not Available;Not Available;Not Available;Not Available
TCGA-E2-A1AZ	63	FEMALE	2329	Infiltrating Ductal Carcinoma	Breast	Alive	T2	N1a	M0	Stage IIB	0	2329			Left Upper Inner Quadrant	Sentinel node biopsy alone	Negative	Negative	Lumpectomy	Adriamycin;Cytoxan	Not Available;Not Available
TCGA-BH-A42T	75	FEMALE	320	Infiltrating Lobular Carcinoma	Breast	Dead	T2	N0 (i+)	M0	Stage IIA	0	320			Left	Sentinel node biopsy alone	Positive	Positive	Simple Mastectomy
TCGA-D8-A27G	75	FEMALE	409	Infiltrating Lobular Carcinoma	Breast	Alive	T2	N0	M0	Stage IIA	0	409			Left Lower Outer Quadrant	Axillary lymph node dissection alone	Positive	Positive	Modified Radical Mastectomy
TCGA-A7-A26F	55	FEMALE	738	Other, specify	Breast	Alive	T1	N0	M0	Stage IA	0	738			Left	Sentinel node biopsy alone	Negative	Negative	Lumpectomy	Taxotere;Cytoxan	Not Available;Not Available
TCGA-BH-A42U	80	FEMALE	3364	Infiltrating Lobular Carcinoma	Breast	Alive	T2	N0	M0	Stage IIA	0	3364			Right	Not Available	Negative	Negative	Simple Mastectomy
TCGA-A8-A06X	77	FEMALE	943	Infiltrating Ductal Carcinoma	Breast	Dead	T3	N0	M0	Stage IIB	0	943			Right Upper Outer Quadrant	Not Available	Positive	Negative	Other
TCGA-AO-A1KT	78	FEMALE	541	Infiltrating Ductal Carcinoma	Breast	Alive	T1	N1	M0	Stage IIA	0	541			Left Upper Outer Quadrant;Left	Sentinel node biopsy alone	Positive	Positive	Lumpectomy	Arimidex;Fluorouracil;Methotrexate;Cyclophosphamide	Not Available;Not Available;Not Available;Not Available
TCGA-WT-AB44	77	FEMALE	883	Infiltrating Lobular Carcinoma	Breast	Alive	T1c	N0 (i-)	MX	Stage IA	0	883			Left	No axillary staging	Positive	Positive	Lumpectomy	Arimidex	Not Applicable
TCGA-AN-A0FJ	59	FEMALE	242	Infiltrating Ductal Carcinoma	Breast	Alive	T2	N2	M1	Stage IV	0	242			Left Upper Outer Quadrant	Axillary lymph node dissection alone	Positive	Negative	Modified Radical Mastectomy
TCGA-BH-A0H6	82	FEMALE	747	Infiltrating Ductal Carcinoma	Breast	Alive	T1b	NX	M0	Stage I	0	747			Right Upper Inner Quadrant;Right Upper Outer Quadrant;Right	No axillary staging	Positive	Positive	Other
TCGA-B6-A0IC	90	FEMALE	0	Other, specify	Breast	Dead	T2	NX	MX	Stage X	0	0			Right	No axillary staging	Positive	Positive	Other
TCGA-EW-A1IW	80	FEMALE	371	Infiltrating Lobular Carcinoma	Breast	Alive	T2	N1a	MX	Stage IIB	0	371			Right Lower Inner Quadrant;Right Lower Outer Quadrant	Sentinel lymph node biopsy plus axillary dissection	Positive	Positive	Other	Aromasin	Not Available
TCGA-D8-A1JL	72	FEMALE	611	Infiltrating Ductal Carcinoma	Breast	Alive	T2	N0	M0	Stage IIA	0	611			Left Lower Inner Quadrant	Axillary lymph node dissection alone	Negative	Negative	Modified Radical Mastectomy
TCGA-A7-A3IZ	62	FEMALE	322	Infiltrating Lobular Carcinoma	Breast	Alive	T2	N0 (i+)	M0	Stage IIA	0	322			Right	Sentinel lymph node biopsy plus axillary dissection	Positive	Negative	Lumpectomy	Cytoxan;Taxotere;Anastrozole	Not Available;Not Available;Not Applicable
TCGA-A2-A3XW	42	FEMALE	1712	Infiltrating Ductal Carcinoma	Breast	Alive	T2	N1a	M0	Stage IIB	0	1712			Right	Sentinel lymph node biopsy plus axillary dissection	Positive	Negative	Simple Mastectomy	Adriamyicin;Cyclophosphamide;Taxol;Tamoxifen	Complete Response;Complete Response;Complete Response;Not Applicable
TCGA-BH-A1EW	38	FEMALE	1694	Infiltrating Ductal Carcinoma	Breast	Dead	T2	N1b	M0	Stage IIA	0	1694			Left Upper Outer Quadrant	Not Available	Negative	Negative	Other
TCGA-E9-A1R4	66	FEMALE	186	Infiltrating Ductal Carcinoma	Breast	Alive	T1c	N0	M0	Stage IA	0	186			Left Upper Outer Quadrant	Axillary lymph node dissection alone	Not Evaluated	Not Evaluated	Not Available	Tamoxifen;5-Fluorouracil;Methotrexate;Cyclophosphamide	Not Available;Not Available;Not Available;Not Available
TCGA-EW-A1J2	50	FEMALE	403	Infiltrating Lobular Carcinoma	Breast	Alive	T1c	N1mi	MX		0	403			Right Lower Inner Quadrant	Sentinel lymph node biopsy plus axillary dissection	Positive	Positive	Other	Taxotere;Arimidex;Cytoxan	Not Available;Not Available;Not Available
TCGA-BH-A0HB	55	FEMALE	806	Infiltrating Ductal Carcinoma	Breast	Alive	T1c	N0 (i-)	M0	Stage IA	0	806			Right Upper Outer Quadrant;Right	Sentinel node biopsy alone	Positive	Positive	Other	Arimidex;Docetaxel;Cyclophosphamide;Zoledronic Acid	Not Available;Not Available;Not Available;Not Available
TCGA-A8-A08R	52	FEMALE	30	Infiltrating Ductal Carcinoma	Breast	Alive	T2	N1a	M0	Stage IIB	0	30			Left	Not Available	Negative	Negative	Other
TCGA-EW-A1P0	55	FEMALE	1251	Other, specify	Breast	Alive	T2	N1b	MX	Stage IIB	1	1094	Other, specify	Distant Metastasis	Left Upper Outer Quadrant	Axillary lymph node dissection alone	Positive	Negative	Modified Radical Mastectomy	Arimidex	Not Available
TCGA-A7-A5ZW	47	FEMALE	326	Infiltrating Ductal Carcinoma	Breast	Alive	T1c	N1a	M0	Stage IIA	0	326			Right Upper Outer Quadrant	Sentinel node biopsy alone	Positive	Positive	Lumpectomy	Cyclophosphamide;Taxotere;Tamoxifen	Complete Response;Complete Response;Not Applicable
TCGA-AR-A0U0	73	FEMALE	1988	Infiltrating Ductal Carcinoma	Breast	Alive	T2	N1	M0	Stage IIB	0	1988			Left Lower Inner Quadrant	Sentinel lymph node biopsy plus axillary dissection	Negative	Negative	Simple Mastectomy
TCGA-D8-A1X8	62	FEMALE	783	Infiltrating Lobular Carcinoma	Breast	Alive	T1c	N2a	M0	Stage IIIA	0	783			Left Lower Outer Quadrant	Axillary lymph node dissection alone	Positive	Indeterminate	Modified Radical Mastectomy	adrimicin+cyclophosphamide	Not Available
TCGA-C8-A130	52	FEMALE	370	Infiltrating Ductal Carcinoma	Breast	Alive	T3	N2	M0	Stage IIIA	0	370			Left	Axillary lymph node dissection alone	Positive	Positive	Other
TCGA-E2-A1LH	59	FEMALE	3247	Infiltrating Ductal Carcinoma	Breast	Alive	T1c	N0	M0	Stage I	0	3247			Right	Sentinel node biopsy alone	Negative	Negative	Lumpectomy	Adriamycin;Cytoxan	Not Available;Not Available
TCGA-AR-A1AY	65	FEMALE	1026	Infiltrating Ductal Carcinoma	Breast	Alive	T1	N0	M0	Stage I	0	1026			Left Upper Outer Quadrant	Sentinel lymph node biopsy plus axillary dissection	Negative	Negative	Other	Doxorubicin;Cytoxan	Not Available;Not Available
TCGA-5L-AAT1	63	FEMALE	1471	Infiltrating Lobular Carcinoma	Breast	Alive	T2	N0	M1	Stage IV	0	1471			Left	Other (specify)	Positive	Positive	Simple Mastectomy	Letrozol	Not Applicable
TCGA-E9-A22H	42	FEMALE	1232	Infiltrating Ductal Carcinoma	Breast	Alive	T2	N1	M0	Stage IIB	0	1232			Left Upper Outer Quadrant	Axillary lymph node dissection alone	Positive	Positive	Modified Radical Mastectomy	Doxorubicin;Tamoxifen;5-Fluorouracil;Cyclophosphane	Not Available;Not Available;Not Available;Not Available
TCGA-EW-A1J1	38	FEMALE	575	Infiltrating Ductal Carcinoma	Breast	Alive	T2	N1a	M0	Stage IIB	0	575			Right Upper Inner Quadrant	Sentinel lymph node biopsy plus axillary dissection	Positive	Positive	Lumpectomy	Taxotere;Tamoxifen;Zoladex;Adriamycin;Cytoxan	Not Available;Not Available;Not Available;Not Available;Not Available
TCGA-LL-A7T0	70	FEMALE	376	Infiltrating Ductal Carcinoma	Breast	Alive	T2	N1a	M0	Stage IIB	0	376			Left Lower Inner Quadrant	Axillary lymph node dissection alone	Positive	Positive	Simple Mastectomy
TCGA-B6-A0IO	66	FEMALE	5042	Infiltrating Ductal Carcinoma	Breast	Alive	T2	N0 (i-)	M0	Stage IIA	0	5042			Left	Axillary lymph node dissection alone	Positive	Indeterminate	Modified Radical Mastectomy
TCGA-BH-A28O	50	FEMALE	1120	Infiltrating Lobular Carcinoma	Breast	Alive	T3a	N3	M0	Stage IIIC	0	1120			Right Lower Outer Quadrant	Sentinel node biopsy alone	Positive	Positive	Other	Cytoxan;Doxorubicin	Complete Response;Complete Response
TCGA-EW-A6SC	60	FEMALE	952	Infiltrating Lobular Carcinoma	Breast	Alive	T2	N0	M0	Stage IIA	0	952			Left;Left Upper Outer Quadrant	Sentinel node biopsy alone	Positive	Positive	Lumpectomy	aromatase exemestane	Not Available
TCGA-4H-AAAK	50	FEMALE	348	Infiltrating Lobular Carcinoma	Breast	Alive	T2	N2a	M0	Stage IIIA	0	348			Left;Left Upper Outer Quadrant	Axillary lymph node dissection alone	Positive	Positive	Modified Radical Mastectomy	Cyclophosphamide;Doxorubicin;5-Fluorouracil	Complete Response;Complete Response;Complete Response
TCGA-A2-A0EN	70	FEMALE	4088	Infiltrating Lobular Carcinoma	Breast	Alive	T2	N0 (i+)	M0	Stage IIA	0	4088			Right	Sentinel node biopsy alone	Positive	Positive	Lumpectomy	Anastrozole;Tamoxifen	Not Available;Not Available
TCGA-E2-A1IF	74	FEMALE	1138	Infiltrating Ductal Carcinoma	Breast	Alive	T1c	N0	M0	Stage I	0	1138			Left Upper Outer Quadrant	Sentinel node biopsy alone	Positive	Positive	Lumpectomy	Arimidex	Not Available
TCGA-A8-A06Y	66	FEMALE	791	Infiltrating Ductal Carcinoma	Breast	Alive	T2	N0	M0	Stage IIA	1	791			Left Upper Outer Quadrant	Not Available	Positive	Positive	Other	Anastrozole	Not Applicable
TCGA-A2-A0D4	37	FEMALE	767	Infiltrating Ductal Carcinoma	Breast	Alive	T2	N1a	M0	Stage IIB	0	767			Left	Axillary lymph node dissection alone	Positive	Positive	Lumpectomy	Tamoxifen;Adriamycin;Cytoxan;Taxol	Not Available;Not Available;Not Available;Not Available
TCGA-OL-A5D6	71	FEMALE	1104	Infiltrating Ductal Carcinoma	Breast	Dead	T2	N0	MX	Stage IIA	0	1104			Left Lower Outer Quadrant	Sentinel node biopsy alone	Negative	Negative	Simple Mastectomy
TCGA-AC-A62Y	79	FEMALE	530	Infiltrating Lobular Carcinoma	Breast	Alive	T2	N1	MX	Stage IIB	0	530			Right	Sentinel node biopsy alone	Positive	Positive	Modified Radical Mastectomy
TCGA-EW-A1OZ	56	FEMALE	1229	Infiltrating Ductal Carcinoma	Breast	Alive	T2	N0 (i-)	M0	Stage IIA	0	1229			Left Upper Outer Quadrant	Sentinel node biopsy alone	Positive	Negative	Other	Trastuzumab;Paclitaxel;Carboplatin;Aromasin;Docetaxel	Not Available;Not Available;Not Available;Not Available;Not Available
TCGA-AC-A62X	72	FEMALE	417	Infiltrating Ductal Carcinoma	Breast	Alive	T2	N0	MX	Stage IIA	0	417			Left Upper Inner Quadrant	Axillary lymph node dissection alone	Positive	Negative	Modified Radical Mastectomy
TCGA-E2-A156	61	FEMALE	726	Infiltrating Ductal Carcinoma	Breast	Alive	T1c	N0	M0	Stage I	0	726			Left	Sentinel node biopsy alone	Positive	Positive	Lumpectomy	Arimidex	Not Available
TCGA-E9-A1R6	63	FEMALE	339	Infiltrating Ductal Carcinoma	Breast	Alive	T2	N0	M0	Stage IIA	0	339			Right Upper Outer Quadrant	Axillary lymph node dissection alone	Not Evaluated	Not Evaluated	Lumpectomy	Tamoxifen	Not Available
TCGA-EW-A1J6	70	FEMALE	875	Infiltrating Ductal Carcinoma	Breast	Alive	T1c	N0 (i-)	M0	Stage I	0	875			Right Upper Inner Quadrant	Sentinel node biopsy alone	Positive	Positive	Lumpectomy	Femara	Not Available
TCGA-E9-A1RA	48	FEMALE	1369	Infiltrating Ductal Carcinoma	Breast	Alive	T1c	N0	M0	Stage IA	0	1369			Left Upper Outer Quadrant	Axillary lymph node dissection alone	Not Evaluated	Not Evaluated	Not Available	Doxorubicin;Tamoxifen;Cyclophosphamide	Not Available;Not Available;Not Available
TCGA-AR-A24S	61	FEMALE	2976	Infiltrating Ductal Carcinoma	Breast	Alive	T1	N0	M0	Stage I	0	2976			Right Lower Outer Quadrant	Sentinel lymph node biopsy plus axillary dissection	Positive	Positive	Other	Exemestane;Anastrozole	Not Available;Not Available
TCGA-AN-A0FD	71	FEMALE	196	Infiltrating Ductal Carcinoma	Breast	Alive	T2	N0	M0	Stage IIA	0	196			Left Upper Outer Quadrant	Axillary lymph node dissection alone	Positive	Positive	Modified Radical Mastectomy
TCGA-E9-A5FL	65	FEMALE	24	Metaplastic Carcinoma	Breast	Alive	T3	N0	M0	Stage IIB	0	24			Right Upper Outer Quadrant	Axillary lymph node dissection alone	Negative	Negative	Modified Radical Mastectomy
TCGA-AC-A7VC	56	FEMALE	1	Metaplastic Carcinoma	Breast	Alive	T3	N0	MX	Stage IIB	0	1			Left	Sentinel node biopsy alone	Negative	Negative	Simple Mastectomy
TCGA-EW-A1PA	59	FEMALE	575	Infiltrating Ductal Carcinoma	Breast	Alive	T2	N1a	M0	Stage IIB	0	575			Left Upper Outer Quadrant	Axillary lymph node dissection alone	Positive	Positive	Lumpectomy	Cyclophosphamide;Fluorouracil;Epirubicin;Docetaxel;Nolvadex	Not Available;Not Available;Not Available;Not Available;Not Available
TCGA-PE-A5DE	41	FEMALE	2645	Infiltrating Lobular Carcinoma	Breast	Alive	T2	N0	M0	Stage IIA	0	2645			Left	Not Available	Positive	Positive	Other	Taxotere;Cytoxan;Tamoxifen	Complete Response;Complete Response;Not Applicable
TCGA-C8-A135	64	FEMALE	393	Infiltrating Ductal Carcinoma	Breast	Alive	T2	N1	M0	Stage IIB	0	393			Left	Axillary lymph node dissection alone	Negative	Negative	Modified Radical Mastectomy	5-Flourouracil;Doxorubicin;Cyclophosphamide;Taxol	Complete Response;Complete Response;Complete Response;Complete Response
TCGA-BH-A1F0	80	FEMALE	785	Infiltrating Ductal Carcinoma	Breast	Dead	T1a	N1c	M0	Stage IIA	0	785			Left	Not Available	Negative	Indeterminate	Modified Radical Mastectomy
TCGA-BH-A1EX	67	FEMALE	1508	Infiltrating Ductal Carcinoma	Breast	Dead	T2	N1b	M0	Stage IIB	0	1508			Right Lower Inner Quadrant	Not Available	Positive	Positive	Other
TCGA-UU-A93S	63	FEMALE	116	Infiltrating Ductal Carcinoma	Breast	Dead	T4d	N3b	M1	Stage IV	0	116			Right;Right Upper Inner Quadrant;Right Upper Outer Quadrant;Right Lower Inner Quadrant;Right Lower Outer Quadrant	No axillary staging	Negative	Negative	Modified Radical Mastectomy
TCGA-AC-A2QJ	48	FEMALE	446	Metaplastic Carcinoma	Breast	Dead	T4b	N0	M0	Stage IIIB	1	237	Bone	Distant Metastasis	Left Upper Outer Quadrant;Left Lower Outer Quadrant	Other (specify)	Negative	Negative	Other	Cytoxan;Adriamycin;Abraxane;Gemzar;Carboplatin;Faslodex	Clinical Progressive Disease;Clinical Progressive Disease;Clinical Progressive Disease;Clinical Progressive Disease;Clinical Progressive Disease;Clinical Progressive Disease
TCGA-BH-A202	60	FEMALE	795	Infiltrating Ductal Carcinoma	Breast	Alive	T2	N0	M0	Stage II	0	795			Left	Not Available	Positive	Positive	Other	Carboplatin;Taxotere	Complete Response;Complete Response
TCGA-AO-A126	39	FEMALE	3307	Infiltrating Ductal Carcinoma	Breast	Alive	T2	N0 (i-)	M0	Stage IIA	1	267		Locoregional Disease	Right Upper Inner Quadrant;Right	Sentinel node biopsy alone	Positive	Positive	Simple Mastectomy	Methotrexate;Cyclophosphamide;Fluorouracil;Tamoxifen;Zoladex	Not Available;Not Available;Not Available;Not Available;Not Available
TCGA-AR-A0TU	35	FEMALE	709	Infiltrating Ductal Carcinoma	Breast	Alive	T2	N0	M0	Stage IIA	0	709			Right Lower Outer Quadrant	Sentinel lymph node biopsy plus axillary dissection	Negative	Negative	Simple Mastectomy	Doxorubicin;Docetaxel;Cytoxan	Not Available;Not Available;Not Available
TCGA-AO-A0J4	41	FEMALE	1587	Infiltrating Ductal Carcinoma	Breast	Alive	T1c	N0 (i-)	M0	Stage IA	0	1587			Left Upper Outer Quadrant;Left	Sentinel node biopsy alone	Negative	Negative	Lumpectomy	Doxorubicin;Cyclophasphamide;Paclitaxel	Not Available;Not Available;Not Available
TCGA-A2-A0SX	48	FEMALE	1534	Infiltrating Ductal Carcinoma	Breast	Alive	T1c	N0 (i-)	M0	Stage IA	1	1239			Left Upper Inner Quadrant	Sentinel node biopsy alone	Negative	Negative	Lumpectomy	Adriamycin;Cytoxan;Carboplatin;Gemcitabine;Xeloda	Not Available;Not Available;Not Available;Not Available;Not Available
TCGA-BH-A0AU	45	FEMALE	1914	Infiltrating Ductal Carcinoma	Breast	Alive	T2	N0	M0	Stage IIA	0	1914			Left Upper Inner Quadrant	Not Available	Positive	Positive	Other
TCGA-A7-A13F	44	FEMALE	765	Infiltrating Ductal Carcinoma	Breast	Alive	T3	N1a	M0	Stage IIIA	0	765			Right Upper Outer Quadrant	Sentinel lymph node biopsy plus axillary dissection	Positive	Positive	Modified Radical Mastectomy	Docetaxel;Doxorubicin;Cyclophosphamide;Tamoxifen;Arimidex	Not Available;Not Available;Not Available;Not Available;Not Available
TCGA-A2-A04R	36	FEMALE	3709	Infiltrating Ductal Carcinoma	Breast	Alive	T1	N0 (i-)	M0	Stage IA	0	3709			Left Upper Inner Quadrant	Sentinel node biopsy alone	Positive	Positive	Lumpectomy	CYTOXAN;Adriamycin;Anastrozole;Tamoxifen;TAXOL	Not Available;Not Available;Not Available;Not Available;Not Available
TCGA-BH-A1FR	73	FEMALE	1642	Other, specify	Breast	Dead	T4b	N1a	M0	Stage IIIB	0	1642			Right Upper Inner Quadrant	Not Available	Positive	Positive	Other
TCGA-B6-A0RL	60	FEMALE	2469	Infiltrating Ductal Carcinoma	Breast	Dead	T2	N0 (i-)	M0	Stage IIA	0	2469			Left	Axillary lymph node dissection alone	Positive	Positive	Modified Radical Mastectomy
TCGA-EW-A1PE	56	FEMALE	320	Infiltrating Ductal Carcinoma	Breast	Alive	T1c	N1a	M0	Stage IIA	0	320			Left Upper Outer Quadrant	Axillary lymph node dissection alone	Positive	Positive	Lumpectomy	Taxotere;Fluorouracil;Cyclophosphamide;Exemestane;Epirubicin	Not Available;Not Available;Not Available;Not Available;Not Available
TCGA-AO-A0J2	41	FEMALE	997	Infiltrating Ductal Carcinoma	Breast	Alive	T1c	N0 (i-)	M0	Stage IA	0	997			Left Lower Inner Quadrant;Left	Sentinel node biopsy alone	Negative	Negative	Simple Mastectomy	PACLITAXEL;CYCLOPHOSPHAMIDE;DOXORUBICIN	Not Available;Not Available;Not Available
TCGA-AO-A0JE	53	FEMALE	2335	Infiltrating Ductal Carcinoma	Breast	Alive	T2	N2a	M0	Stage IIIA	0	2335			Right Lower Outer Quadrant;Right	Sentinel lymph node biopsy plus axillary dissection	Negative	Negative	Lumpectomy	PACLITAXEL;TRASTUZUMAB;DOXORUBICIN;CYCLOPHOSPHAMIDE	Not Available;Not Available;Not Available;Not Available
TCGA-BH-A0E1	52	FEMALE	477	Infiltrating Ductal Carcinoma	Breast	Alive	T2	N1	M0	Stage IIB	0	477			Left Upper Inner Quadrant;Left	Sentinel lymph node biopsy plus axillary dissection	Positive	Positive	Simple Mastectomy	CYTOXAN;ADRIAMYCIN;TAXOTERE;ARIMIDEX	Not Available;Not Available;Not Available;Not Available
TCGA-C8-A12U	46	FEMALE	385	Infiltrating Ductal Carcinoma	Breast	Alive	T2	N1	M0	Stage IIB	0	385			Right	Axillary lymph node dissection alone	Positive	Positive	Other
TCGA-A8-A06U	80	FEMALE	883	Infiltrating Ductal Carcinoma	Breast	Dead	T2	N1a	M0	Stage IIB	0	883			Right Upper Outer Quadrant	Not Available	Positive	Positive	Other
TCGA-AR-A1AT	62	FEMALE	1272	Infiltrating Lobular Carcinoma	Breast	Dead	T2	N0	M0	Stage IIA	0	1272			Left Upper Outer Quadrant	Sentinel lymph node biopsy plus axillary dissection	Positive	Positive	Other	Anastrozole;Trastuzumab;Not otherwise specified	Not Available;Not Available;Not Available
TCGA-B6-A0RP	73	FEMALE	3126	Mixed Histology (please specify)	Breast	Dead	T2	N1b	M0		1	2787	Bone	Distant Metastasis	Left Upper Outer Quadrant;Left	Axillary lymph node dissection alone	Positive	Positive	Lumpectomy
TCGA-E2-A15D	47	FEMALE	526	Infiltrating Ductal Carcinoma	Breast	Alive	T2	N0	M0	Stage IIA	0	526			Right	Sentinel node biopsy alone	Positive	Positive	Lumpectomy	Tamoxifen	Not Available
TCGA-E2-A1B4	74	FEMALE	1004	Infiltrating Ductal Carcinoma	Breast	Dead	T1c	N2a	M0	Stage IIIA	0	1004			Left Upper Inner Quadrant	Sentinel node biopsy alone	Positive	Positive	Lumpectomy	arimidex	Not Available
TCGA-AC-A2QI	76	FEMALE	588	Infiltrating Lobular Carcinoma	Breast	Alive	T3	N1a	MX	Stage IIIA	0	588			Right	Sentinel node biopsy alone	Positive	Negative	Other	Cytoxan;5-FU;Methotrexate	Complete Response;Complete Response;Complete Response
TCGA-BH-A18G	81	FEMALE	149	Infiltrating Ductal Carcinoma	Breast	Alive	T1c	N0	M0	Stage IA	0	149			Right	Sentinel lymph node biopsy plus axillary dissection	Negative	Negative	Other
TCGA-D8-A1JS	77	FEMALE	371	Other, specify	Breast	Alive	T1c	N0	M0	Stage IA	0	371			Right Upper Outer Quadrant	Axillary lymph node dissection alone	Positive	Positive	Lumpectomy	Tamoxifen	Not Available
TCGA-AO-A124	38	FEMALE	3506	Other, specify	Breast	Alive	T2	N0 (i-)	M0	Stage IIA	0	3506			Left	Sentinel lymph node biopsy plus axillary dissection	Negative	Negative	Modified Radical Mastectomy	Doxorubicin;Paclitaxel;Cyclophosphamide	Not Available;Not Available;Not Available
TCGA-A2-A0T0	59	FEMALE	533	Infiltrating Ductal Carcinoma	Breast	Alive	T2	N1	M0	Stage IIB	0	533			Left Lower Outer Quadrant	Axillary lymph node dissection alone	Negative	Negative	Lumpectomy	Taxotere;Cytoxan;Adriamycin	Not Available;Not Available;Not Available
TCGA-EW-A2FV	39	FEMALE	788	Other, specify	Breast	Alive	T3	N3a	MX	Stage IIIC	0	788			Left Upper Inner Quadrant	Axillary lymph node dissection alone	Positive	Positive	Modified Radical Mastectomy	Docetaxel;Doxorubicin;Cyclophosphamide;Tamoxifen;Goserelin	Unknown;Unknown;Unknown;Not Applicable;Not Applicable
TCGA-AR-A0TR	68	FEMALE	160	Infiltrating Ductal Carcinoma	Breast	Dead	T2	N1	M0	Stage IIB	0	160			Left	Sentinel lymph node biopsy plus axillary dissection	Positive	Positive	Modified Radical Mastectomy	Tamoxifen	Not Available
TCGA-AO-A12F	36	FEMALE	1842	Infiltrating Ductal Carcinoma	Breast	Alive	T2	N0 (i-)	M0	Stage IIA	0	1842			Right Upper Outer Quadrant;Right	Sentinel node biopsy alone	Negative	Negative	Simple Mastectomy	Paclitaxel;Cyclophosphamide;Doxorubicin	Not Available;Not Available;Not Available
TCGA-GM-A2DN	58	FEMALE	3091	Infiltrating Ductal Carcinoma	Breast	Alive	T2	N0 (i-)	M0	Stage IIA	0	3091			Left Upper Outer Quadrant	Sentinel lymph node biopsy plus axillary dissection	Positive	Positive	Modified Radical Mastectomy	Taxol;Fluorouracil;Epirubicin;Cytoxan;Arimidex	Complete Response;Complete Response;Complete Response;Complete Response;Complete Response
TCGA-BH-A0E7	79	FEMALE	1363	Infiltrating Ductal Carcinoma	Breast	Alive	T2	N1a	M0	Stage IIB	0	1363			Left Upper Outer Quadrant;Left	Axillary lymph node dissection alone	Positive	Positive	Other	ARIMIDEX	Not Available
TCGA-E9-A1RG	62	FEMALE	647	Infiltrating Ductal Carcinoma	Breast	Alive	T1c	N2	M0	Stage IIIA	0	647			Right Upper Outer Quadrant	Axillary lymph node dissection alone	Not Evaluated	Not Evaluated	Lumpectomy	Methotrexate;Cyclophosphamide;5-Fluorouracil;Methotrexate;Cyclophosphamide;Methotrexate;Tamoxifen;5-Fluorouracil;Cyclophosphamide	Not Available;Not Available;Not Available;Not Available;Not Available;Not Available;Not Available;Not Available;Not Available
TCGA-AR-A24T	46	FEMALE	3202	Infiltrating Lobular Carcinoma	Breast	Alive	T3	N3	M0	Stage IIIC	0	3202			Right Upper Outer Quadrant	Sentinel lymph node biopsy plus axillary dissection	Positive	Positive	Simple Mastectomy	Letrozole;Cytoxan;Doxorubicin;Paclitaxel;Tamoxifen	Not Available;Not Available;Not Available;Not Available;Not Available
TCGA-A7-A26E	71	FEMALE	954	Infiltrating Lobular Carcinoma	Breast	Alive	T3	N1a	MX	Stage IIIA	0	954			Left	Sentinel lymph node biopsy plus axillary dissection	Positive	Positive	Simple Mastectomy	Arimidex;Cytoxan;Taxotere	Not Available;Not Available;Not Available
TCGA-D8-A1XQ	69	FEMALE	499	Infiltrating Ductal Carcinoma	Breast	Alive	T2	N0	M0	Stage IIA	0	499			Right Upper Outer Quadrant	Axillary lymph node dissection alone	Negative	Negative	Modified Radical Mastectomy
TCGA-D8-A27E	66	FEMALE	530	Other, specify	Breast	Alive	T1c	N0	M0	Stage IA	0	530			Left Upper Inner Quadrant	Sentinel node biopsy alone	Positive	Positive	Other	tamoxiphen+anastrazolum	Not Available
TCGA-E9-A249	45	FEMALE	217	Infiltrating Ductal Carcinoma	Breast	Alive	T2	N0 (i-)	M0	Stage IIA	0	217			Left Upper Outer Quadrant	Axillary lymph node dissection alone	Not Evaluated	Not Evaluated	Lumpectomy	Cyclophosphamide;Cyclophosphamide;Tamoxifen;Doxorubicin	Not Available;Not Available;Not Available;Unknown
TCGA-D8-A146	57	FEMALE	643	Infiltrating Ductal Carcinoma	Breast	Alive	T2	N0	MX	Stage IIA	0	643			Right Upper Outer Quadrant;Right	Axillary lymph node dissection alone	Positive	Positive	Modified Radical Mastectomy
TCGA-D8-A1XL	34	FEMALE	606	Infiltrating Ductal Carcinoma	Breast	Alive	T2	N1a	MX	Stage IIB	0	606			Left Upper Outer Quadrant	Axillary lymph node dissection alone	Positive	Positive	Lumpectomy	tamoxiphene+leuporeline+gosereline;doxorubicine+cyclophosphamide+tamoxifen	Not Available;Not Available
TCGA-A2-A3XY	49	FEMALE	1093	Infiltrating Ductal Carcinoma	Breast	Dead	T2	N1a	M0	Stage IIB	1	802	Lung	Distant Metastasis	Left Upper Outer Quadrant	Axillary lymph node dissection alone	Negative	Negative	Modified Radical Mastectomy	Adriamycin;Cyclophosphamide;Adriamycin;Cyclophosphamide;Paclitaxel;Carboplatin;Gemcitabine;Docetaxel;Denosumab	Complete Response;Complete Response;Complete Response;Complete Response;Complete Response;Clinical Progressive Disease;Clinical Progressive Disease;Clinical Progressive Disease;Clinical Progressive Disease
TCGA-E2-A10E	64	FEMALE	865	Infiltrating Ductal Carcinoma	Breast	Alive	T1c	N1a	M0	Stage IIA	0	865			Left	Sentinel lymph node biopsy plus axillary dissection	Positive	Positive	Simple Mastectomy	Cytoxan and Taxotere;Arimidex;Docetaxel;Cyclophosphamide	Not Available;Not Available;Not Available;Not Available
TCGA-B6-A400	43	FEMALE	215	Infiltrating Ductal Carcinoma	Breast	Alive	T2	N2a	M0	Stage IIIA	0	215			Left Upper Outer Quadrant	Sentinel lymph node biopsy plus axillary dissection	Negative	Negative	Lumpectomy
TCGA-AN-A04A	36	FEMALE	90	Infiltrating Ductal Carcinoma	Breast	Alive	T2	N2	M0	Stage IIIA	0	90			Left Lower Inner Quadrant;Left Lower Outer Quadrant	No axillary staging	Positive	Positive	Simple Mastectomy
TCGA-A7-A3IY	71	FEMALE	345	Mucinous Carcinoma	Breast	Alive	T1c	N0	M0	Stage I	0	345			Right Upper Outer Quadrant	Sentinel node biopsy alone	Positive	Positive	Lumpectomy	Anastrozole	Not Applicable
TCGA-A7-A0D9	37	FEMALE	1139	Infiltrating Ductal Carcinoma	Breast	Alive	T2	N0 (i-)	M0	Stage IIA	0	1139			Left Upper Outer Quadrant;Left	Axillary lymph node dissection alone	Positive	Negative	Simple Mastectomy	Taxotere;Tamoxifen;Cytoxan	Not Available;Not Available;Not Available
TCGA-BH-A0BP	76	FEMALE	2296	Infiltrating Ductal Carcinoma	Breast	Dead	T1c	N0	M0	Stage I	0	2296			Left Upper Outer Quadrant	Not Available	Positive	Positive	Other
TCGA-EW-A1P3	48	FEMALE	1611	Infiltrating Ductal Carcinoma	Breast	Alive	T2	N0	MX	Stage IIA	0	1611			Right Lower Outer Quadrant	Other (specify)	Positive	Positive	Simple Mastectomy	Tamoxifen;Femara;Fluorouracil;Epirubicin;Cyclophosphamide;Paclitaxel	Stable Disease;Not Applicable;Unknown;Unknown;Unknown;Stable Disease
TCGA-AO-A0JJ	54	FEMALE	1887	Infiltrating Lobular Carcinoma	Breast	Alive	T2	N1a	M0	Stage IIB	0	1887			Left Upper Outer Quadrant;Left	Sentinel lymph node biopsy plus axillary dissection	Positive	Positive	Modified Radical Mastectomy	Abraxane;Cyclophospamide;Letrozole (Femara);Doxorubicin;Paclitaxel	Not Available;Not Available;Not Available;Not Available;Not Available
TCGA-BH-A0HU	52	FEMALE	392	Infiltrating Ductal Carcinoma	Breast	Alive	T1c	N0 (i-)	M0	Stage IA	0	392			Right Upper Outer Quadrant;Right	Sentinel node biopsy alone	Positive	Positive	Other	Tamoxifen;Docetaxel;Cyclophosphamide	Not Available;Not Available;Not Available
TCGA-E2-A14S	65	FEMALE	1009	Infiltrating Ductal Carcinoma	Breast	Alive	T1c	N0	M0	Stage I	0	1009			Left Lower Outer Quadrant	Sentinel node biopsy alone	Positive	Positive	Lumpectomy	Aromasin;Cytoxan;Taxotere	Not Available;Not Available;Not Available
TCGA-BH-A0WA	82	FEMALE	701	Not Available	Breast	Alive	T1c	N0 (i-)	M0	Stage I	0	701			Right Upper Outer Quadrant	Axillary lymph node dissection alone	Negative	Negative	Other
TCGA-BH-A0RX	59	FEMALE	170	Infiltrating Ductal Carcinoma	Breast	Alive	T2	N0 (i-)	M0	Stage IIA	0	170			Left Upper Outer Quadrant;Left	Sentinel node biopsy alone	Negative	Negative	Other	Fluorouracil;Cyclophosphamide;Methotrexate	Not Available;Not Available;Not Available
TCGA-BH-A1FN	34	FEMALE	2192	Infiltrating Ductal Carcinoma	Breast	Dead	T2	N0	M0	Stage IIA	0	2192			Right Upper Outer Quadrant	Not Available	Positive	Positive	Other
TCGA-A2-A3XZ	46	FEMALE	1532	Infiltrating Ductal Carcinoma	Breast	Alive	T1c	N0	M0	Stage I	0	1532			Left Upper Inner Quadrant;Left Upper Outer Quadrant	Sentinel node biopsy alone	Negative	Negative	Simple Mastectomy	Carboplatin;Docetaxel;Trastuzumab	Complete Response;Complete Response;Complete Response
TCGA-A1-A0SD	59	FEMALE	437	Infiltrating Ductal Carcinoma	Breast	Alive	T2	N0	M0	Stage IIA	0	437			Left	Sentinel lymph node biopsy plus axillary dissection	Positive	Positive	Lumpectomy
TCGA-A7-A6VX	68	FEMALE	317	Infiltrating Ductal Carcinoma	Breast	Alive	T2	N0	M0	Stage IIA	0	317			Left;Left Upper Outer Quadrant	Sentinel node biopsy alone	Positive	Positive	Lumpectomy	Docetaxel;Cyclophosphamide;Anastrazole	Complete Response;Complete Response;Not Applicable
TCGA-OL-A66L	71	FEMALE	1301	Infiltrating Ductal Carcinoma	Breast	Alive	T1c	N0	MX	Stage IA	0	1301			Right Lower Inner Quadrant	Not Available	Positive	Positive	Lumpectomy
TCGA-B6-A0X7	62	FEMALE	1781	Mixed Histology (please specify)	Breast	Dead	T1c	NX	MX	Stage X	1	1104	Other, specify	New Primary Tumor	Right	No axillary staging	Positive	Positive	Not Available
TCGA-PL-A8LY	30	FEMALE	8	Infiltrating Ductal Carcinoma	Breast	Alive	T3	N0	M0	Stage IIB	1				Right;Right Upper Outer Quadrant	Not Available	Not Evaluated	Not Evaluated	Not Available
TCGA-A2-A0EQ	64	FEMALE	2426	Infiltrating Ductal Carcinoma	Breast	Alive	T2	N0 (i-)	M0	Stage IIA	0	2426			Left	Other (specify)	Negative	Negative	Lumpectomy	Adriamycin;Herceptin;Cytoxan;Paclitaxel;AE-37	Not Available;Not Available;Not Available;Not Available;Not Available
TCGA-AR-A2LK	62	FEMALE	1649	Infiltrating Lobular Carcinoma	Breast	Dead	T3	N2	M0	Stage III	1	1304	Bone	Distant Metastasis	Right Upper Outer Quadrant;Right Lower Outer Quadrant	Sentinel lymph node biopsy plus axillary dissection	Positive	Positive	Other	Adriamycin;Cytoxan;Paclitaxel;Anastrozole	Not Available;Not Available;Not Available;Not Available
TCGA-A2-A0EW	53	FEMALE	1884	Infiltrating Lobular Carcinoma	Breast	Dead	T1b	N3a	M0	Stage IIIC	1	1353	Bone	Distant Metastasis	Right Lower Outer Quadrant	Sentinel lymph node biopsy plus axillary dissection	Positive	Positive	Simple Mastectomy	Arimidex;Adriamycin;Cytoxan;Taxol;Letrozole;Arimidex;Exemestane;Zoledronic Acid;Fulvestrant;Denosumab;Tamoxifen;Doxorubicin Liposome	Not Available;Not Available;Not Available;Not Available;Complete Response;Complete Response;Clinical Progressive Disease;Clinical Progressive Disease;Clinical Progressive Disease;Clinical Progressive Disease;Clinical Progressive Disease;Clinical Progressive Disease
TCGA-AO-A0J8	61	FEMALE	680	Infiltrating Lobular Carcinoma	Breast	Alive	T2	N0 (i+)	M0	Stage IIA	0	680			Right Upper Outer Quadrant;Right	Sentinel node biopsy alone	Positive	Positive	Lumpectomy	CYCLOPHOSPHAMIDE;ANASTROZOLE (ARIMIDEX);METHOTREXATE;Fluorouracil	Not Available;Not Available;Not Available;Not Available
TCGA-E2-A1IH	80	FEMALE	1026	Infiltrating Lobular Carcinoma	Breast	Alive	T1c	N0	M0	Stage I	0	1026			Right Upper Inner Quadrant	Sentinel node biopsy alone	Positive	Positive	Lumpectomy	Aromasin	Not Available
TCGA-BH-A0BC	60	FEMALE	974	Infiltrating Ductal Carcinoma	Breast	Alive	T2	N3	M0	Stage IIIC	0	974			Right Upper Inner Quadrant;Right Upper Outer Quadrant;Right	Sentinel lymph node biopsy plus axillary dissection	Positive	Positive	Other	Doxorubicin;Docetaxel;CYCLOPHOSPHAMIDE;Arimidex;Paclitaxel	Not Available;Not Available;Not Available;Not Available;Not Available
TCGA-E9-A2JT	63	FEMALE	288	Infiltrating Lobular Carcinoma	Breast	Alive	T2	N0 (i-)	M0	Stage IIA	0	288			Left Upper Outer Quadrant	Axillary lymph node dissection alone	Not Evaluated	Not Evaluated	Lumpectomy	Tamoxifen	Not Applicable
TCGA-BH-A0B3	53	FEMALE	1203	Infiltrating Ductal Carcinoma	Breast	Alive	T2	N1a	M0	Stage IIB	0	1203			Right Upper Inner Quadrant;Right Upper Outer Quadrant;Right	Sentinel lymph node biopsy plus axillary dissection	Negative	Negative	Other	CYCLOPHOSPHAMIDE;Doxorubicin;Paclitaxel	Not Available;Not Available;Not Available
TCGA-AC-A2B8	84	FEMALE	677	Infiltrating Lobular Carcinoma	Breast	Alive	T3	N0 (i-)	M0	Stage IIB	1	654	Other, specify	New Primary Tumor	Right	Axillary lymph node dissection alone	Positive	Positive	Simple Mastectomy	Chemo, NOS;Arimidex	Complete Response;Not Applicable
TCGA-A1-A0SE	56	FEMALE	1321	Mixed Histology (please specify)	Breast	Alive	T1c	N0 (i-)	M0	Stage I	0	1321			Left Upper Outer Quadrant	Sentinel lymph node biopsy plus axillary dissection	Positive	Positive	Modified Radical Mastectomy
TCGA-OL-A66J	80	FEMALE	1996	Infiltrating Lobular Carcinoma	Breast	Alive	T1c	N0	MX	Stage I	0	1996			Right Upper Outer Quadrant	Sentinel node biopsy alone	Positive	Positive	Lumpectomy
TCGA-BH-A0B7	42	FEMALE	2559	Infiltrating Ductal Carcinoma	Breast	Alive	T2	N1a	M0	Stage IIB	0	2559			Right	Not Available	Positive	Positive	Other	Adriamycin;Taxol	Complete Response;Complete Response
TCGA-E9-A3Q9	78	FEMALE	1001	Infiltrating Lobular Carcinoma	Breast	Alive	T3	N3	M0	Stage IIIC	0	1001			Right Lower Inner Quadrant	Axillary lymph node dissection alone	Positive	Positive	Not Available	Cyclophosphane;Mitoxantrone;5-Fluorouracil;Tamoxifen	Complete Response;Complete Response;Complete Response;Not Applicable
TCGA-BH-A0H5	45	FEMALE	1620	Infiltrating Ductal Carcinoma	Breast	Alive	T1c	N0 (i-)	M0	Stage I	0	1620			Right Upper Outer Quadrant	Not Available	Positive	Positive	Other	Cytoxan;Taxotere	Complete Response;Complete Response
TCGA-E2-A1IU	60	FEMALE	337	Infiltrating Ductal Carcinoma	Breast	Alive	T1c	N0 (mol+)	M0	Stage IA	0	337			Right Upper Outer Quadrant	Sentinel node biopsy alone	Positive	Positive	Simple Mastectomy	Arimidex	Not Available
TCGA-BH-A1FG	88	FEMALE	577	Infiltrating Ductal Carcinoma	Breast	Dead	T1c	NX	M0	Stage I	0	577			Left	Not Available	Positive	Positive	Other
TCGA-E2-A1B0	50	FEMALE	1631	Infiltrating Ductal Carcinoma	Breast	Alive	T2	N2	M0	Stage IIIA	0	1631			Left Upper Outer Quadrant	Sentinel lymph node biopsy plus axillary dissection	Negative	Negative	Modified Radical Mastectomy	cytoxan;herceptin;taxol;adriamycin	Not Available;Not Available;Not Available;Not Available
TCGA-C8-A278	61	FEMALE	297	Infiltrating Ductal Carcinoma	Breast	Alive	T2	N2	M0	Stage IIIA	0	297			Left	Not Available	Negative	Negative	Other	Tamoxifen	Discrepancy
TCGA-E2-A107	54	FEMALE	1047	Infiltrating Lobular Carcinoma	Breast	Alive	T3	N2a	M0	Stage IIIA	0	1047			Right Upper Inner Quadrant	Sentinel lymph node biopsy plus axillary dissection	Positive	Negative	Simple Mastectomy	Avastin;Taxol;Tamoxifen;Arimidex;Adriamycin, cytoxan, avastin;Cyclophosphamide;Doxorubicin;Aromasin;Bevacizumab;Tamoxifen;Paclitaxel	Not Available;Not Available;Not Available;Not Available;Not Available;Not Available;Not Available;Not Available;Not Available;Not Available;Not Available
TCGA-A1-A0SI	52	FEMALE	635	Infiltrating Ductal Carcinoma	Breast	Alive	T2	N1a	M0	Stage IIB	0	635			Right	Sentinel lymph node biopsy plus axillary dissection	Positive	Positive	Lumpectomy
TCGA-D8-A1JP	73	FEMALE	639	Infiltrating Ductal Carcinoma	Breast	Alive	T1c	N0	M0	Stage IA	0	639			Left Upper Inner Quadrant	Sentinel node biopsy alone	Positive	Positive	Lumpectomy	TAMOXIFEN	Not Available
TCGA-AC-A3EH	79	FEMALE	197	Infiltrating Lobular Carcinoma	Breast	Dead	T3	N3	M0	Stage IIIC	0	197			Right	Axillary lymph node dissection alone	Positive	Negative	Modified Radical Mastectomy
TCGA-B6-A0IK	63	FEMALE	571	Infiltrating Ductal Carcinoma	Breast	Dead	T4	N1	M0	Stage IIIB	1	489	Brain	Distant Metastasis	Left	Not Available	Negative	Negative	Lumpectomy
TCGA-A7-A0DA	62	FEMALE	1085	Infiltrating Ductal Carcinoma	Breast	Alive	T2	N0 (i-)	M0	Stage IIA	0	1085			Left Lower Outer Quadrant	Sentinel lymph node biopsy plus axillary dissection	Negative	Negative	Lumpectomy	Adriamycin;Cytoxan;Taxol	Not Available;Not Available;Not Available
TCGA-A2-A0SV	63	FEMALE	825	Infiltrating Ductal Carcinoma	Breast	Dead	T2	N2a	M1	Stage IV	0	825			Right	Axillary lymph node dissection alone	Positive	Positive	Simple Mastectomy	Zometa;Arimidex;Fulvestrant;Xeloda	Not Available;Not Available;Not Available;Not Available
TCGA-A8-A09D	47	FEMALE	1522	Infiltrating Ductal Carcinoma	Breast	Alive	T2	N1	M0	Stage IIB	0	1522			Right Lower Outer Quadrant	Not Available	Positive	Positive	Other	Doxorubicin;Cyclophosphamide;Paclitaxel;Tamoxifen;Anastrozole	Complete Response;Complete Response;Complete Response;Complete Response;Not Applicable
TCGA-BH-A209	77	FEMALE	3959	Medullary Carcinoma	Breast	Dead	T1c	N0	M0	Stage I	0	3959			Left Upper Outer Quadrant	Not Available	Positive	Positive	Lumpectomy
TCGA-BH-A1FM	44	FEMALE	1388	Infiltrating Ductal Carcinoma	Breast	Dead	T2	N2	M0	Stage IIIA	0	1388			Right Upper Outer Quadrant	Not Available	Positive	Negative	Modified Radical Mastectomy
TCGA-LD-A66U	44	FEMALE	646	Infiltrating Lobular Carcinoma	Breast	Alive	T2	N1mi	MX	Stage IIB	0	646			Right Upper Outer Quadrant	Sentinel lymph node biopsy plus axillary dissection	Positive	Positive	Modified Radical Mastectomy	Taxol;Adriamycin;Cytoxan;Tamoxifen	Unknown;Unknown;Unknown;Not Applicable
TCGA-AO-A0J7	71	FEMALE	618	Other, specify	Breast	Alive	T2	N1	M0	Stage IIB	0	618			Left Upper Inner Quadrant;Left Lower Inner Quadrant;Left	Sentinel lymph node biopsy plus axillary dissection	Positive	Positive	Modified Radical Mastectomy	DOXORUBICIN;ANASTROZOLE (ARIMIDEX);CYCLOPHOSPHAMIDE;PACLITAXEL	Not Available;Not Available;Not Available;Not Available
TCGA-BH-A0C3	47	FEMALE	2709	Mixed Histology (please specify)	Breast	Alive	T1c	N0	M0	Stage I	1	2674	Bone	Distant Metastasis	Left	Not Available	Positive	Negative	Other	Adriamycin;Cytoxan	Clinical Progressive Disease;Clinical Progressive Disease
TCGA-D8-A1JB	54	FEMALE	1688	Infiltrating Ductal Carcinoma	Breast	Alive	T2	N1a	M0	Stage IIB	0	1688			Right Upper Outer Quadrant	Axillary lymph node dissection alone	Positive	Positive	Modified Radical Mastectomy	adriamycin;cyclophosphamide	Not Available;Not Available
TCGA-5L-AAT0	42	FEMALE	1477	Infiltrating Lobular Carcinoma	Breast	Alive	T2	N0	M0	Stage IIA	0	1477			Right;Right Lower Outer Quadrant	Axillary lymph node dissection alone	Positive	Positive	Modified Radical Mastectomy	Tamoxifen	Not Applicable
TCGA-AO-A1KO	46	FEMALE	622	Infiltrating Lobular Carcinoma	Breast	Alive	T3	N0 (i+)	M0	Stage IIB	0	622			Left Upper Outer Quadrant;Left Lower Outer Quadrant;Left	Sentinel lymph node biopsy plus axillary dissection	Positive	Positive	Simple Mastectomy	Paclitaxel;Cyclophosphamide;Tamoxifen;Doxorubicin	Not Available;Not Available;Not Available;Not Available
TCGA-D8-A1XK	55	FEMALE	441	Infiltrating Ductal Carcinoma	Breast	Alive	T2	N1a	MX	Stage IIB	0	441			Left Lower Inner Quadrant	Axillary lymph node dissection alone	Negative	Negative	Modified Radical Mastectomy	paclitaxelum;doxorubicine+cyclophosphamide	Not Available;Not Available
TCGA-A8-A090	74	FEMALE	0	Infiltrating Ductal Carcinoma	Breast	Alive	T2	N0	M0	Stage IIA	0	0			Right	Not Available	Positive	Positive	Other
TCGA-AO-A03V	41	FEMALE	1351	Infiltrating Ductal Carcinoma	Breast	Alive	T1c	N0 (i-)	M0	Stage I	0	1351			Left Upper Inner Quadrant;Left	Sentinel node biopsy alone	Positive	Positive	Simple Mastectomy	Fluorouracil;Cyclophosphamide;Tamoxifen;Arimidex;Methotrexate	Not Available;Not Available;Not Available;Not Available;Not Available
TCGA-C8-A1HL	38	FEMALE	317	Other, specify	Breast	Alive	T3	N1	M0	Stage IIIA	0	317			Left	Axillary lymph node dissection alone	Positive	Negative	Other
TCGA-E2-A159	50	FEMALE	762	Infiltrating Ductal Carcinoma	Breast	Alive	T2	N0	M0	Stage IIA	0	762			Left Lower Outer Quadrant	Sentinel node biopsy alone	Negative	Negative	Lumpectomy	Cyclophosphamide;Paclitaxel (Protein-Bound);Doxorubicin	Not Available;Not Available;Not Available
TCGA-A8-A075	42	FEMALE	518	Infiltrating Ductal Carcinoma	Breast	Alive	T2	N1a	M0	Stage IIB	0	518			Left Upper Outer Quadrant	Not Available	Positive	Positive	Other	Epirubicoin;Cyclophosphamide;Docetaxel;Tamoxifen;Zoledronic acid	Complete Response;Complete Response;Complete Response;Not Applicable;Not Applicable
TCGA-BH-A0DE	62	FEMALE	2372	Infiltrating Ductal Carcinoma	Breast	Alive	T2	N0	M0	Stage IIA	0	2372			Left Upper Outer Quadrant	Not Available	Positive	Positive	Other
TCGA-BH-A0C0	62	FEMALE	1270	Infiltrating Ductal Carcinoma	Breast	Alive	T1c	N1a	M0	Stage IIA	0	1270			Left Upper Outer Quadrant;Left	Axillary lymph node dissection alone	Positive	Positive	Other	ARIMIDEX;CARBOPLATIN;DOCETAXEL	Not Available;Not Available;Not Available
TCGA-A7-A0CJ	57	FEMALE	931	Infiltrating Ductal Carcinoma	Breast	Alive	T2	N0 (i-)	M0	Stage IIA	0	931			Left	Sentinel lymph node biopsy plus axillary dissection	Positive	Positive	Lumpectomy	Cytoxan;Taxotere;Arimidex	Not Available;Not Available;Not Available
TCGA-BH-A0B4	65	MALE	1191	Infiltrating Ductal Carcinoma	Breast	Alive	T2	N2	M0	Stage IIIA	0	1191			Left	Axillary lymph node dissection alone	Positive	Positive	Modified Radical Mastectomy	Docetaxel;Tamoxifen	Not Available;Not Available
TCGA-EW-A1PD	61	MALE	424	Infiltrating Ductal Carcinoma	Breast	Alive	T1c	N1a	M0	Stage IIA	0	424			Right	Sentinel lymph node biopsy plus axillary dissection	Positive	Positive	Modified Radical Mastectomy	Docetaxel;Trastuzumab;Carboplatin	Not Available;Not Available;Not Available
TCGA-BH-A0DK	49	FEMALE	423	Infiltrating Ductal Carcinoma	Breast	Alive	T2	N0 (i-)	M0	Stage IIA	0	423			Left Upper Outer Quadrant;Left	Sentinel node biopsy alone	Positive	Positive	Simple Mastectomy	TAMOXIFEN	Not Available
TCGA-E2-A105	79	FEMALE	1308	Infiltrating Ductal Carcinoma	Breast	Alive	T2	N0 (i-)	M0	Stage IIA	0	1308			Left Upper Inner Quadrant	Sentinel node biopsy alone	Positive	Positive	Lumpectomy	Arimidex	Not Available
TCGA-B6-A0RO	71	FEMALE	4929	Infiltrating Ductal Carcinoma	Breast	Alive	T4	N1a	M0	Stage IIIB	0	4929			Right	Axillary lymph node dissection alone	Positive	Positive	Modified Radical Mastectomy
TCGA-AN-A0FV	58	FEMALE	10	Infiltrating Ductal Carcinoma	Breast	Alive	T2	N0	M0	Stage IIA	0	10			Right Upper Outer Quadrant	No axillary staging	Negative	Negative	Modified Radical Mastectomy
TCGA-AN-A0AM	56	FEMALE	5	Infiltrating Ductal Carcinoma	Breast	Alive	T2	N0	M0	Stage IIA	0	5			Left Upper Outer Quadrant	No axillary staging	Positive	Negative	Modified Radical Mastectomy
TCGA-BH-A8G0	54	FEMALE	662	Infiltrating Lobular Carcinoma	Breast	Alive	T2	N1a	M0	Stage IIB	0	662			Left	Not Available	Positive	Positive	Simple Mastectomy	Taxotere;Cytoxan	Complete Response;Complete Response
TCGA-E2-A154	68	FEMALE	591	Infiltrating Ductal Carcinoma	Breast	Alive	T1c	N0	M0	Stage I	0	591			Left Upper Outer Quadrant	Sentinel node biopsy alone	Positive	Positive	Lumpectomy	arimidex	Not Available
TCGA-BH-A0C7	48	FEMALE	2767	Infiltrating Ductal Carcinoma	Breast	Alive	T2	N1mi	M0	Stage IIB	0	2767			Left	Not Available	Positive	Negative	Simple Mastectomy	Adriamycin;Cytoxan;Taxol	Complete Response;Complete Response;Complete Response
TCGA-EW-A1P1	68	FEMALE	1210	Infiltrating Ductal Carcinoma	Breast	Alive	T2	N3b	MX	Stage IIIC	1	1014	Lung	Distant Metastasis	Right Upper Outer Quadrant	Sentinel lymph node biopsy plus axillary dissection	Negative	Negative	Lumpectomy	Taxol;Taxotere;Adriamycin;Cyclophosphamide;Adriamycin;Cyclophosphamide	Not Available;Not Available;Not Available;Not Available;Not Available;Not Available
TCGA-AR-A24W	55	FEMALE	1550	Infiltrating Ductal Carcinoma	Breast	Alive	T2	N1	M0	Stage IIB	0	1550			Right Lower Inner Quadrant	Sentinel lymph node biopsy plus axillary dissection	Positive	Positive	Other	Doxorubicin;Cytoxan;Paclitaxel;Letrozole;Anastrozole	Not Available;Not Available;Not Available;Not Available;Not Available
TCGA-A7-A3RF	79	FEMALE	408	Mucinous Carcinoma	Breast	Alive	T2	N0	M0	Stage IIA	1	174	Bone	Distant Metastasis	Left Upper Outer Quadrant	Sentinel node biopsy alone	Positive	Positive	Lumpectomy	Anastrozole	Clinical Progressive Disease
TCGA-BH-A0BG	73	FEMALE	1871	Infiltrating Ductal Carcinoma	Breast	Alive	T1	N0	M0	Stage I	0	1871			Left Lower Outer Quadrant	Not Available	Negative	Negative	Other
TCGA-AO-A0JF	68	FEMALE	1980	Infiltrating Ductal Carcinoma	Breast	Alive	T1c	N1a	M0	Stage IIA	0	1980			Left Upper Outer Quadrant;Left	Sentinel lymph node biopsy plus axillary dissection	Positive	Positive	Lumpectomy	DOXORUBICIN;PACLITAXEL;ANASTROZOLE (ARIMIDEX);LETROZOLE (FEMARA);CYCLOPHOSPHAMIDE	Not Available;Not Available;Not Available;Not Available;Not Available
TCGA-EW-A1PG	53	FEMALE	1051	Infiltrating Lobular Carcinoma	Breast	Alive	T2	N1a	MX	Stage IIB	0	1051			Left Lower Inner Quadrant;Left Lower Outer Quadrant	Sentinel lymph node biopsy plus axillary dissection	Positive	Positive	Modified Radical Mastectomy	Docetaxel;Fluorouracil;CYCLOPHOSPHAMIDE;Epirubicin;Aromasin	Not Available;Not Available;Not Available;Not Available;Not Available
TCGA-AC-A2BM	41	FEMALE	3022	Infiltrating Ductal Carcinoma	Breast	Alive	T2	N1a	MX	Stage IIB	0	3022			Left Upper Inner Quadrant	Sentinel lymph node biopsy plus axillary dissection	Positive	Positive	Modified Radical Mastectomy
TCGA-BH-A18T	70	FEMALE	224	Infiltrating Ductal Carcinoma	Breast	Dead	T2	N0	M0	Stage IIA	0	224			Right Upper Outer Quadrant	Sentinel node biopsy alone	Negative	Negative	Other
TCGA-BH-A5IZ	51	FEMALE	567	Infiltrating Ductal Carcinoma	Breast	Alive	T2	N1a		Stage IIB	0	567			Left	Not Available	Positive	Negative	Lumpectomy	Adriamycin;Taxotere;Cyclophosphamide	Complete Response;Complete Response;Complete Response
TCGA-E2-A15J	51	FEMALE	1640	Infiltrating Ductal Carcinoma	Breast	Alive	T1c	N0	M0	Stage I	0	1640			Left Upper Outer Quadrant	Sentinel node biopsy alone	Positive	Positive	Simple Mastectomy	Docetaxel;Tamoxifen;Cyclophosphamide	Not Available;Not Available;Not Available
TCGA-E2-A1IK	71	FEMALE	1800	Infiltrating Ductal Carcinoma	Breast	Alive	T1c	N1mi	M0	Stage IIA	0	1800			Left	Sentinel node biopsy alone	Positive	Positive	Lumpectomy	Arimidex	Not Available
TCGA-A8-A09Z	83	FEMALE	0	Infiltrating Lobular Carcinoma	Breast	Alive	T3	N0	M0	Stage IIB	0	0			Right	Not Available	Positive	Negative	Other
TCGA-A8-A0A1	84	FEMALE	365	Infiltrating Lobular Carcinoma	Breast	Alive	T2	N0	M0	Stage IIA	0	365			Right	Not Available	Positive	Positive	Other	Tamoxifen	Not Applicable
TCGA-BH-A0BZ	59	FEMALE	2255	Infiltrating Ductal Carcinoma	Breast	Alive	T3	N1a	M0	Stage IIIA	0	2255			Left	Not Available	Positive	Positive	Modified Radical Mastectomy	Doxorubicin;Cyclophosphamide;Abraxane	Complete Response;Complete Response;Complete Response
TCGA-C8-A8HQ	53	FEMALE	380	Mucinous Carcinoma	Breast	Alive	T2	N1	M0	Stage IIB	0	380			Left	Axillary lymph node dissection alone	Positive	Positive	Modified Radical Mastectomy
TCGA-E2-A14N	37	FEMALE	1434	Infiltrating Ductal Carcinoma	Breast	Alive	T2	N1	M0	Stage IIB	0	1434			Right Upper Inner Quadrant	Sentinel lymph node biopsy plus axillary dissection	Negative	Negative	Simple Mastectomy	Cyclophosphamide;Docetaxel;Doxorubicin	Not Available;Not Available;Not Available
TCGA-A8-A092	48	FEMALE	942	Infiltrating Ductal Carcinoma	Breast	Alive	T2	N2a	M0	Stage IIIA	0	942			Left	Not Available	Positive	Positive	Other	Paclitaxel;Epirubicin;Cyclophosphamide;Tamoxifen	Complete Response;Complete Response;Complete Response;Not Applicable
TCGA-LL-A440	61	FEMALE	759	Infiltrating Lobular Carcinoma	Breast	Alive	T1c	N0 (i-)	MX	Stage IA	0	759			Left Upper Outer Quadrant	Sentinel node biopsy alone	Positive	Positive	Simple Mastectomy	ARIMIDEX;CYTOXAN;TAXOTERE	Not Applicable;Complete Response;Complete Response
TCGA-A2-A3KC	55	FEMALE	1102	Infiltrating Lobular Carcinoma	Breast	Alive	T2	N1a	M0	Stage IIB	0	1102			Right Lower Outer Quadrant	Sentinel lymph node biopsy plus axillary dissection	Positive	Positive	Simple Mastectomy	Adriamycin;Cytoxan;Tamoxifen;Taxotere;Arimidex	Not Available;Not Available;Not Available;Not Available;Not Applicable
TCGA-B6-A0WW	58	FEMALE	558	Infiltrating Ductal Carcinoma	Breast	Dead	T2	N1b	MX	Stage X	1	447	Liver	Distant Metastasis	Right Upper Inner Quadrant;Right	Axillary lymph node dissection alone	Positive	Positive	Modified Radical Mastectomy
TCGA-B6-A0WX	40	FEMALE	639	Other, specify	Breast	Dead	T3	N1b	M0	Stage IIIA	1	563	Bone	Distant Metastasis	Left	Axillary lymph node dissection alone	Negative	Negative	Modified Radical Mastectomy
TCGA-D8-A27F	40	FEMALE	488	Infiltrating Ductal Carcinoma	Breast	Alive	T2	N0	M0	Stage IIA	0	488			Right Upper Outer Quadrant	Axillary lymph node dissection alone	Negative	Negative	Modified Radical Mastectomy	adriamycin+cyclophosphamide	Not Available
TCGA-AN-A04D	58	FEMALE	52	Infiltrating Ductal Carcinoma	Breast	Alive	T2	N1	M0	Stage IIB	0	52			Left Upper Outer Quadrant	No axillary staging	Negative	Negative	Simple Mastectomy
TCGA-AR-A24M	38	FEMALE	3660	Mixed Histology (please specify)	Breast	Alive	T2	N2	M0	Stage IIIA	0	3660			Left Upper Outer Quadrant	Sentinel lymph node biopsy plus axillary dissection	Positive	Positive	Other	Cytoxan;Tamoxifen;Paclitaxel;Doxorubicin;Letrozole	Not Available;Not Available;Not Available;Not Available;Not Available
TCGA-A8-A07R	80	FEMALE	273	Infiltrating Ductal Carcinoma	Breast	Alive	T2	N3a	M0	Stage IIIC	0	273			Left Upper Outer Quadrant	Not Available	Negative	Negative	Other	Zoledronic acid	Not Applicable
TCGA-AR-A5QP	54	FEMALE	1185	Infiltrating Lobular Carcinoma	Breast	Alive	T2	N1	M0	Stage IIB	0	1185			Left	Sentinel lymph node biopsy plus axillary dissection	Positive	Positive	Lumpectomy	Tamoxifen	Not Available
TCGA-A8-A06R	69	FEMALE	547	Infiltrating Ductal Carcinoma	Breast	Alive	T2	N1a	M0	Stage IIB	0	547			Right Upper Outer Quadrant	Not Available	Positive	Negative	Other	5-Fluorouracil;Doxorubicin;Cyclophosphamide;Tamoxifen	Complete Response;Complete Response;Complete Response;Complete Response
TCGA-A2-A04V	39	FEMALE	1920	Infiltrating Ductal Carcinoma	Breast	Dead	T2	N0 (i-)	M0	Stage IIA	0	1920			Right Lower Outer Quadrant;Right	Sentinel node biopsy alone	Positive	Positive	Simple Mastectomy	CYTOXAN;EXEMESTANE;TAMOXIFEN;LETROZOLE;XELODA;ADRIAMYCIN	Not Available;Not Available;Not Available;Not Available;Not Available;Not Available
TCGA-OL-A66P	75	FEMALE	428	Infiltrating Ductal Carcinoma	Breast	Alive	T2	N0	MX	Stage IIA	0	428			Right	Sentinel node biopsy alone	Negative	Negative	Simple Mastectomy	Cytoxan;Taxotere	Complete Response;Complete Response
TCGA-A7-A26G	50	FEMALE	722	Other, specify	Breast	Alive	T2	N0 (i+)	M0	Stage IIA	0	722			Right	Sentinel lymph node biopsy plus axillary dissection	Negative	Negative	Other	Taxotere;Cytoxan	Not Available;Not Available
TCGA-A1-A0SP	40	FEMALE	584	Infiltrating Ductal Carcinoma	Breast	Alive	T2	N0 (i-)	M0	Stage IIA	0	584			Right	Axillary lymph node dissection alone	Negative	Negative	Lumpectomy	Not Available	Not Available
TCGA-BH-AB28	53	FEMALE	287	Infiltrating Lobular Carcinoma	Breast	Alive	T3	N1a	M0	Stage IIIA	0	287			Left	Not Available	Positive	Positive	Modified Radical Mastectomy	Taxotere;Cytoxan	Not Applicable;Not Applicable
TCGA-AC-A2BK	78	FEMALE	2222	Infiltrating Ductal Carcinoma	Breast	Alive	T2	N2a	MX	Stage IIIA	0	2222			Left Upper Outer Quadrant	Axillary lymph node dissection alone	Negative	Negative	Modified Radical Mastectomy	Cytoxan;Adriamycin;Taxol;Avastin	Complete Response;Complete Response;Complete Response;Complete Response
TCGA-AC-A2FK	45	FEMALE	2650	Infiltrating Lobular Carcinoma	Breast	Alive	T2	N3a	M0	Stage IIIC	0	2650			Left Upper Outer Quadrant	Not Available	Positive	Positive	Modified Radical Mastectomy	Cytoxan;Adriamycin;Femara;Taxotere	Complete Response;Complete Response;Complete Response;Complete Response
TCGA-AO-A128	61	FEMALE	3248	Infiltrating Ductal Carcinoma	Breast	Alive	T2	N0 (i-)	M0	Stage IIA	0	3248			Right Lower Outer Quadrant;Right	Sentinel node biopsy alone	Negative	Negative	Lumpectomy	Doxorubicin;Paclitaxel;Cyclophosphamide	Not Available;Not Available;Not Available
TCGA-BH-A18S	79	FEMALE	2009	Mucinous Carcinoma	Breast	Dead	T1c	N0	M0	Stage I	0	2009			Right Lower Inner Quadrant	Sentinel node biopsy alone	Positive	Positive	Other
TCGA-OL-A66N	59	FEMALE	792	Infiltrating Lobular Carcinoma	Breast	Alive	T3	N3	MX	Stage IIIC	0	792			Left	Sentinel node biopsy alone	Positive	Negative	Modified Radical Mastectomy
TCGA-BH-A0E9	53	FEMALE	2489	Infiltrating Lobular Carcinoma	Breast	Alive	T2	N1a	M0	Stage IIB	0	2489			Right	Not Available	Positive	Positive	Modified Radical Mastectomy	Taxotere;Adriamycin;Cytoxan	Complete Response;Complete Response;Complete Response
TCGA-D8-A27W	55	FEMALE	373	Mucinous Carcinoma	Breast	Alive	T4b	N0	M0	Stage IIIB	0	373			Right	Axillary lymph node dissection alone	Positive	Positive	Modified Radical Mastectomy	doxorubicine+cyclophosphamide;Tamoxifen	Not Available;Not Available
TCGA-AR-A24Z	57	FEMALE	3001	Infiltrating Ductal Carcinoma	Breast	Alive	T2	N0	M0	Stage IIA	0	3001			Left Upper Outer Quadrant	Sentinel lymph node biopsy plus axillary dissection	Positive	Positive	Other	Doxorubicin;Cytoxan;Anastrozole	Not Available;Not Available;Not Available
TCGA-D8-A1XY	74	FEMALE	503	Infiltrating Ductal Carcinoma	Breast	Alive	T2	N0	MX	Stage IIA	0	503			Left Upper Outer Quadrant	Axillary lymph node dissection alone	Positive	Positive	Simple Mastectomy	Tamoxifen	Not Available
TCGA-C8-A12M	70	FEMALE	358	Infiltrating Ductal Carcinoma	Breast	Alive	T2	N0 (i-)	M0	Stage IIA	0	358			Left	Axillary lymph node dissection alone	Positive	Negative	Other
TCGA-BH-A18M	39	FEMALE	2207	Infiltrating Ductal Carcinoma	Breast	Dead	T3	N1	M0	Stage IIIA	0	2207			Left Upper Inner Quadrant	Not Available	Positive	Positive	Modified Radical Mastectomy
TCGA-B6-A0RM	57	FEMALE	2373	Infiltrating Ductal Carcinoma	Breast	Dead	TX	NX	MX	Stage X	0	2373			Left	No axillary staging	Positive	Positive	Not Available
TCGA-E2-A15F	64	FEMALE	658	Infiltrating Ductal Carcinoma	Breast	Alive	T1c	N0	M0	Stage I	0	658			Left Upper Outer Quadrant	Sentinel node biopsy alone	Positive	Positive	Lumpectomy	Arimidex	Not Available
TCGA-A2-A0YH	53	FEMALE	659	Infiltrating Ductal Carcinoma	Breast	Alive	T2	N2a	M0	Stage IIIA	0	659			Left Lower Outer Quadrant	Axillary lymph node dissection alone	Positive	Positive	Lumpectomy	Taxotere;Cytoxan;Arimidex;Adriamycin	Not Available;Not Available;Not Available;Not Available
TCGA-B6-A0RG	26	FEMALE	2082	Infiltrating Ductal Carcinoma	Breast	Alive	T3	N0 (i-)	M0	Stage IIB	0	2082			Left	Axillary lymph node dissection alone	Negative	Negative	Lumpectomy
TCGA-E9-A1NG	62	FEMALE	786	Infiltrating Ductal Carcinoma	Breast	Dead	T2	N0	M0	Stage IIA	0	786			Right Upper Outer Quadrant	Axillary lymph node dissection alone	Positive	Positive	Not Available	Letrozole;Tamoxifen	Not Applicable;Complete Response
TCGA-B6-A0RV	42	FEMALE	5156	Mixed Histology (please specify)	Breast	Alive	T3	N2	M0	Stage IIIA	0	5156			Right	Axillary lymph node dissection alone	Positive	Positive	Modified Radical Mastectomy
TCGA-AO-A0J3	67	FEMALE	651	Other, specify	Breast	Alive	T2	N1b	M0	Stage IIB	0	651			Right Upper Inner Quadrant;Right Upper Outer Quadrant;Right Lower Inner Quadrant;Right Lower Outer Quadrant;Right	Axillary lymph node dissection alone	Positive	Positive	Modified Radical Mastectomy	METHOTREXATE;CYCLOPHOSPHAMIDE;FLOUROURACIL;DOXORUBICIN;CYCLOPHOSPHAMIDE;ANASTROZOLE (ARIMIDEX);PACLITAXEL	Not Available;Not Available;Not Available;Not Available;Not Available;Not Available;Not Available
TCGA-WT-AB41	55	FEMALE	1611	Infiltrating Ductal Carcinoma	Breast	Alive	T2	N1mi	MX	Stage IIB	0	1611			Left Upper Outer Quadrant;Left Lower Inner Quadrant;Left Lower Outer Quadrant	No axillary staging	Positive	Positive	Modified Radical Mastectomy	Arimidex;Tamoxifen;Taxotere;Cytoxan	Complete Response;Not Applicable;Complete Response;Complete Response
TCGA-E9-A1NF	60	FEMALE	1072	Mixed Histology (please specify)	Breast	Dead	T2	N0	M0	Stage IIA	1	90	Lung	Distant Metastasis	Right Upper Outer Quadrant	Axillary lymph node dissection alone	Positive	Positive	Not Available	Doxorubicin;Cyclophosphamide;5-Fluorouracil;Vinorelbine;Mitomycin;Tamoxifen	Not Available;Not Available;Not Available;Not Available;Not Available;Not Available
TCGA-AQ-A04J	45	FEMALE	819	Infiltrating Ductal Carcinoma	Breast	Alive	T2	N0 (i+)	M0	Stage IIA	0	819			Right Upper Outer Quadrant	Axillary lymph node dissection alone	Negative	Negative	Simple Mastectomy	Cytoxan;Adriamycin;Taxol	Not Available;Not Available;Not Available
TCGA-AR-A0TX	64	FEMALE	1972	Infiltrating Ductal Carcinoma	Breast	Alive	T1	N1	M0	Stage IIA	0	1972			Left Upper Outer Quadrant	Axillary lymph node dissection alone	Positive	Positive	Other
TCGA-A7-A13G	79	FEMALE	718	Infiltrating Ductal Carcinoma	Breast	Alive	T2	N0	MX	Stage IIA	1	586	Other, specify	New Primary Tumor	Left	Sentinel node biopsy alone	Positive	Positive	Simple Mastectomy	Arimidex;Arimidex	Not Available;Not Applicable
TCGA-GM-A3XL	49	FEMALE	2108	Infiltrating Ductal Carcinoma	Breast	Alive	T2	N0 (i-)	M0	Stage IIA	0	2108			Right;Right Upper Outer Quadrant	Sentinel node biopsy alone	Negative	Negative	Lumpectomy	Fluorouracil;Adriamycin;Cytoxan;Paclitaxel	Complete Response;Complete Response;Complete Response;Complete Response
TCGA-A7-A6VY	48	FEMALE	266	Infiltrating Ductal Carcinoma	Breast	Alive	T2	N1	M0	Stage IIB	0	266			Right;Right Upper Outer Quadrant	Sentinel lymph node biopsy plus axillary dissection	Negative	Negative	Lumpectomy	Cyclophosphamide;Doxorubicin;Paclitaxel	Complete Response;Complete Response;Complete Response
TCGA-GM-A2DL	50	FEMALE	3519	Infiltrating Ductal Carcinoma	Breast	Alive	T1c	N0 (i-)	M0	Stage I	0	3519			Left Upper Outer Quadrant	Sentinel node biopsy alone	Positive	Positive	Lumpectomy	Tamoxifen;Arimidex	Complete Response;Not Applicable
TCGA-E2-A9RU	90	FEMALE	0	Infiltrating Ductal Carcinoma	Breast	Alive	T2	N3a	MX	Stage IIIC	0	0			Right Lower Outer Quadrant	Axillary lymph node dissection alone	Positive	Negative	Lumpectomy	Arimidex	Not Applicable
TCGA-LL-A73Y	67	FEMALE	477	Infiltrating Ductal Carcinoma	Breast	Alive	T1c	N0	MX	Stage IA	0	477			Right;Right Upper Inner Quadrant	Sentinel node biopsy alone	Negative	Negative	Simple Mastectomy	taxotere;cytoxan	Unknown;Unknown
TCGA-AC-A3YJ	66	FEMALE	754	Other, specify	Breast	Alive	T2	N0 (i-)	MX	Stage IIA	0	754			Right	Sentinel node biopsy alone	Positive	Positive	Modified Radical Mastectomy	Arimidex;Femara	Unknown;Not Applicable
TCGA-D8-A1XS	48	MALE	496	Other, specify	Breast	Alive	T2	N3a	M0	Stage IIIC	0	496			Left Upper Outer Quadrant	Axillary lymph node dissection alone	Positive	Positive	Modified Radical Mastectomy	adriamycin+cyclophosphamide	Not Available
TCGA-D8-A1Y3	61	FEMALE	430	Infiltrating Ductal Carcinoma	Breast	Alive	T2	N2a	MX	Stage IIIA	0	430			Right Upper Outer Quadrant	Axillary lymph node dissection alone	Positive	Positive	Modified Radical Mastectomy	tamoxiphene;doxorubicine+cyclophosphamide	Not Available;Not Available
TCGA-B6-A0I6	49	FEMALE	991	Infiltrating Ductal Carcinoma	Breast	Dead	T1c	N1	M0	Stage IIA	1	859	Other, specify	Distant Metastasis	Left Upper Outer Quadrant;Left	Axillary lymph node dissection alone	Negative	Negative	Modified Radical Mastectomy
TCGA-AO-A1KR	51	FEMALE	2513	Infiltrating Ductal Carcinoma	Breast	Alive	T2	N0	M0	Stage IIA	0	2513			Right Upper Inner Quadrant	Sentinel node biopsy alone	Negative	Negative	Simple Mastectomy	paclitaxel;cyclophosphamide;doxorubicin	Not Available;Not Available;Not Available
TCGA-EW-A1J5	59	FEMALE	477	Infiltrating Lobular Carcinoma	Breast	Alive	T3	N0 (i-)	M0	Stage IIB	0	477			Left	Sentinel node biopsy alone	Positive	Positive	Other	Adriamycin;Cyclophosphamide;Paclitaxel;Herceptin	Not Available;Not Available;Not Available;Not Available
TCGA-E2-A56Z	69	FEMALE	252	Infiltrating Ductal Carcinoma	Breast	Alive	T2	N1a	M0	Stage IIB	0	252			Right	Sentinel lymph node biopsy plus axillary dissection	Positive	Positive	Lumpectomy	Arimidex	Not Applicable
TCGA-AR-A1AH	51	FEMALE	3807	Infiltrating Ductal Carcinoma	Breast	Alive	T2	N1	M0	Stage IIB	1	1136	Other, specify	New Primary Tumor	Right Upper Inner Quadrant	Axillary lymph node dissection alone	Positive	Negative	Other	Not Available;Tamoxifen	Not Available;Not Available
TCGA-BH-A18H	63	FEMALE	652	Infiltrating Ductal Carcinoma	Breast	Alive	T1b	N0	M0	Stage IA	0	652			Right Upper Outer Quadrant	Sentinel lymph node biopsy plus axillary dissection	Positive	Positive	Other	Adriamycin;Cytoxan;Taxotere	Complete Response;Complete Response;Complete Response
TCGA-AN-A0XP	69	FEMALE	9	Infiltrating Ductal Carcinoma	Breast	Alive	T2	N2	M0	Stage IIIA	0	9			Right Upper Inner Quadrant	Not Available	Positive	Positive	Not Available
TCGA-C8-A3M7	60	FEMALE	1034	Infiltrating Lobular Carcinoma	Breast	Dead	T4b	N0	M0	Stage IIIB	1	1034		Locoregional Recurrence	Left Upper Inner Quadrant	Axillary lymph node dissection alone	Negative	Negative	Modified Radical Mastectomy
TCGA-OL-A66K	72	FEMALE	1275	Infiltrating Lobular Carcinoma	Breast	Dead	T2	N0	MX	Stage IIA	0	1275			Right Upper Outer Quadrant	Sentinel node biopsy alone	Positive	Positive	Simple Mastectomy
TCGA-AC-A23E	50	FEMALE	698	Infiltrating Ductal Carcinoma	Breast	Alive	T2	N1	MX	Stage IIB	0	698			Right	Sentinel node biopsy alone	Positive	Positive	Modified Radical Mastectomy	Tamoxifen	Not Applicable
TCGA-A2-A04U	47	FEMALE	2654	Infiltrating Ductal Carcinoma	Breast	Alive	T2	N0 (i+)	M0	Stage IIA	0	2654			Right	Sentinel node biopsy alone	Negative	Negative	Simple Mastectomy	Adriamycin;Zometa;Cytoxan;Taxotere	Not Available;Not Available;Not Available;Not Available
TCGA-A2-A25C	50	FEMALE	523	Infiltrating Ductal Carcinoma	Breast	Alive	T2	N1a	M0	Stage IIB	0	523			Left Lower Outer Quadrant	Sentinel lymph node biopsy plus axillary dissection	Positive	Positive	Simple Mastectomy	Taxotere;Adriamycin;Cytoxan;Tamoxifen;Aromasin;Femara	Not Available;Not Available;Not Available;Not Available;Not Available;Not Available
TCGA-A2-A0YI	62	FEMALE	1505	Infiltrating Ductal Carcinoma	Breast	Alive	T1c	N0 (i+)	M0	Stage I	0	1505			Right Upper Outer Quadrant	Other (specify)	Positive	Positive	Lumpectomy	Femara	Not Available
TCGA-A2-A0CO	85	FEMALE	1468	Infiltrating Lobular Carcinoma	Breast	Alive	T3	N0	M0	Stage IIB	0	1468			Right	Axillary lymph node dissection alone	Positive	Positive	Modified Radical Mastectomy	Tamoxifen;Arimidex	Complete Response;Unknown
TCGA-GM-A3NY	72	FEMALE	1162	Infiltrating Lobular Carcinoma	Breast	Alive	T2	N1a	M0	Stage IIB	0	1162			Left Upper Outer Quadrant	Axillary lymph node dissection alone	Positive	Positive	Lumpectomy	Arimidex	Not Applicable
TCGA-BH-A18R	50	FEMALE	1142	Infiltrating Ductal Carcinoma	Breast	Dead	T2b	N1	M0	Stage IIA	0	1142			Right Upper Outer Quadrant	Not Available	Indeterminate	Negative	Modified Radical Mastectomy
TCGA-AO-A1KQ	84	MALE	1882	Infiltrating Ductal Carcinoma	Breast	Alive	T4	N1	M0	Stage IIIB	0	1882			Left Upper Inner Quadrant;Left Upper Outer Quadrant;Left Lower Inner Quadrant;Left	Sentinel lymph node biopsy plus axillary dissection	Positive	Positive	Modified Radical Mastectomy	Tamoxifen	Not Available
TCGA-AN-A0XN	68	FEMALE	10	Infiltrating Ductal Carcinoma	Breast	Alive	T2	N2	M0	Stage IIIA	0	10			Right Upper Inner Quadrant	Not Available	Negative	Positive	Not Available
TCGA-D8-A27K	47	FEMALE	1461	Infiltrating Ductal Carcinoma	Breast	Alive	T2	N1a	M0	Stage IIB	0	1461			Left Upper Inner Quadrant	Axillary lymph node dissection alone	Positive	Positive	Modified Radical Mastectomy	adriamycin+cyclophosphamid;Tamoxifen	Not Available;Not Applicable
TCGA-LL-A5YO	50	FEMALE	440	Infiltrating Ductal Carcinoma	Breast	Alive	T1b	N0	MX	Stage IA	0	440			Left Upper Outer Quadrant	Sentinel node biopsy alone	Negative	Negative	Lumpectomy	TAXOTERE;CYTOXAN	Complete Response;Complete Response
TCGA-S3-AA12	82	FEMALE	574	Infiltrating Ductal Carcinoma	Breast	Alive	T3	N1a	MX	Stage IIIA	0	574			Left;Left Upper Inner Quadrant;Left Lower Inner Quadrant	Sentinel lymph node biopsy plus axillary dissection	Positive	Negative	Simple Mastectomy	ANASTROZOLE	Not Applicable
TCGA-E2-A15I	44	FEMALE	1692	Infiltrating Ductal Carcinoma	Breast	Alive	T2	N0	M0	Stage IIA	0	1692			Left Upper Outer Quadrant;Left Lower Outer Quadrant	Sentinel node biopsy alone	Positive	Positive	Simple Mastectomy	Tamoxifen	Not Available
TCGA-BH-A1EO	68	FEMALE	2798	Mixed Histology (please specify)	Breast	Dead	T1c	N1	M0	Stage IIA	0	2798			Right	Not Available	Positive	Positive	Other
TCGA-BH-A0C1	61	FEMALE	1411	Infiltrating Lobular Carcinoma	Breast	Dead	T3	N2a	M0	Stage IIIA	1	1123	Bone	Distant Metastasis	Right	Not Available	Positive	Positive	Modified Radical Mastectomy	Adriamycin;Cytoxan	Clinical Progressive Disease;Clinical Progressive Disease
TCGA-C8-A12Y	44	FEMALE	1476	Infiltrating Ductal Carcinoma	Breast	Alive	T2	N1	M0	Stage IIB	0	1476			Left	Axillary lymph node dissection alone	Not Evaluated	Not Evaluated	Other
TCGA-AO-A03R	57	FEMALE	2091	Infiltrating Ductal Carcinoma	Breast	Alive	T2	N1a	M0	Stage IIB	0	2091			Left Upper Inner Quadrant;Left Upper Outer Quadrant;Left	Sentinel lymph node biopsy plus axillary dissection	Positive	Positive	Modified Radical Mastectomy	DOXORUBICIN;LETROZOLE (FEMARA);PACLITAXEL;CYCLOPHOSPHAMIDE	Not Available;Not Available;Not Available;Not Available
TCGA-D8-A27R	41	FEMALE	307	Infiltrating Ductal Carcinoma	Breast	Alive	T2	N3a	M0	Stage IIIC	0	307			Right Upper Outer Quadrant	Axillary lymph node dissection alone	Positive	Positive	Modified Radical Mastectomy	adriamycin+cyclophosphamide	Not Available
TCGA-OL-A66H	74	FEMALE	812	Mucinous Carcinoma	Breast	Alive	T1c	N1mi	MX	Stage IB	0	812			Right	Not Available	Positive	Positive	Lumpectomy
TCGA-D8-A142	74	FEMALE	425	Infiltrating Ductal Carcinoma	Breast	Alive	T3	N0	M0	Stage IIB	0	425			Left Lower Outer Quadrant;Left	Axillary lymph node dissection alone	Negative	Negative	Modified Radical Mastectomy	cyclophosphamid;metotreksat;fluorouracil	Not Available;Not Available;Not Available
TCGA-AQ-A04L	48	FEMALE	3957	Infiltrating Ductal Carcinoma	Breast	Alive	T2	N0 (i-)	MX	Stage IIA	0	3957			Right	Sentinel node biopsy alone	Positive	Negative	Modified Radical Mastectomy	Adriamycin;Tamoxifen;Cytoxan	Not Available;Not Available;Not Available
TCGA-E2-A14V	53	FEMALE	1042	Infiltrating Ductal Carcinoma	Breast	Alive	T2	N1	M0	Stage IIB	0	1042			Left Lower Inner Quadrant	Sentinel lymph node biopsy plus axillary dissection	Positive	Positive	Lumpectomy	cyclophosphamide;paclitaxel;lapatinib;arimidex;doxorubicin	Not Available;Not Available;Not Available;Not Available;Not Available
TCGA-A7-A13D	46	FEMALE	965	Infiltrating Ductal Carcinoma	Breast	Alive	T2	N0 (i-)	M0	Stage IIA	0	965			Right Upper Outer Quadrant	Sentinel node biopsy alone	Negative	Positive	Lumpectomy	Cytoxan;Taxotere	Not Available;Not Available
TCGA-A2-A0CK	60	FEMALE	4159	Infiltrating Lobular Carcinoma	Breast	Alive	T3	N2a	M0	Stage IIIA	1	1364	Other, specify	New Primary Tumor	Right	Sentinel lymph node biopsy plus axillary dissection	Positive	Positive	Lumpectomy	Adriamycin;Cytoxan;Taxol;Taxotere;Anastrozole;E-75	Complete Response;Complete Response;Complete Response;Complete Response;Not Available;Unknown
TCGA-E9-A1R5	63	FEMALE	92	Infiltrating Ductal Carcinoma	Breast	Alive	T1c	N0	M0	Stage IA	0	92			Right Upper Outer Quadrant	Axillary lymph node dissection alone	Not Evaluated	Not Evaluated	Lumpectomy	Tamoxifen	Not Available
TCGA-AC-A8OP	72	FEMALE	614	Infiltrating Ductal Carcinoma	Breast	Alive	T1c	N0 (i-)	MX	Stage IA	0	614			Right Lower Inner Quadrant	Sentinel node biopsy alone	Positive	Positive	Simple Mastectomy
TCGA-OL-A6VR	48	FEMALE	1220	Infiltrating Ductal Carcinoma	Breast	Alive	T1b	N0	MX	Stage IA	0	1220			Right	Sentinel lymph node biopsy plus axillary dissection	Positive	Positive	Simple Mastectomy
TCGA-AC-A3OD	68	FEMALE	451	Infiltrating Lobular Carcinoma	Breast	Alive	T2	N1mi	MX	Stage IIB	0	451			Left	Sentinel lymph node biopsy plus axillary dissection	Positive	Positive	Modified Radical Mastectomy
TCGA-B6-A0RN	60	FEMALE	8008	Infiltrating Ductal Carcinoma	Breast	Alive	T1c	N0 (i-)	M0	Stage IA	0	8008			Right Upper Inner Quadrant;Right	Axillary lymph node dissection alone	Negative	Negative	Modified Radical Mastectomy
TCGA-AC-A3TM	50	FEMALE	762	Infiltrating Lobular Carcinoma	Breast	Alive	T3	N1mi	M0	Stage IIIA	0	762			Right	Sentinel node biopsy alone	Positive	Positive	Simple Mastectomy	Cytoxan;Taxotere;Not Available;Arimidex	Complete Response;Complete Response;Complete Response;Not Applicable
TCGA-B6-A0RU	40	FEMALE	8605	Other, specify	Breast	Alive	T1c	N0 (i-)	M0	Stage IA	1	3076	Other, specify	New Primary Tumor	Right	Axillary lymph node dissection alone	Negative	Negative	Other
TCGA-AR-A2LN	65	FEMALE	1161	Infiltrating Lobular Carcinoma	Breast	Alive	T2	N0	M0	Stage IIA	0	1161			Right Upper Outer Quadrant	Sentinel lymph node biopsy plus axillary dissection	Positive	Positive	Other	Letrozole	Not Available
TCGA-OL-A97C	67	FEMALE	271	Other, specify	Breast	Alive	T3	N0	M0	Stage IIB	1	275	Lung	Distant Metastasis	Left	Not Available	Negative	Negative	Simple Mastectomy
TCGA-BH-A0HA	31	FEMALE	1611	Infiltrating Ductal Carcinoma	Breast	Alive	T1c	N0 (i-)	M0	Stage I	0	1611			Right	Not Available	Positive	Positive	Other
TCGA-A2-A25F	66	FEMALE	322	Infiltrating Ductal Carcinoma	Breast	Alive	T2	N0 (i-)	M0	Stage IIA	0	322			Right Upper Outer Quadrant	Sentinel node biopsy alone	Negative	Positive	Lumpectomy	Taxotere;Cytoxan	Not Available;Not Available
TCGA-BH-A1FH	47	FEMALE	1034	Infiltrating Ductal Carcinoma	Breast	Dead	T2	N1b	M1	Stage IV	0	1034			Left Upper Outer Quadrant	Not Available	Positive	Negative	Modified Radical Mastectomy
TCGA-C8-A134	52	FEMALE	383	Infiltrating Ductal Carcinoma	Breast	Alive	T2	N0	M0	Stage IIA	0	383			Left	Axillary lymph node dissection alone	Negative	Negative	Other	5-Flourouracil;Epirubicin;Cyclophosphamide	Complete Response;Complete Response;Complete Response
TCGA-A1-A0SO	67	FEMALE	852	Infiltrating Ductal Carcinoma	Breast	Alive	T2	N1	M0	Stage IIB	0	852			Right	Sentinel lymph node biopsy plus axillary dissection	Negative	Negative	Modified Radical Mastectomy	Not Available	Not Available
TCGA-AR-A24K	46	FEMALE	1548	Infiltrating Ductal Carcinoma	Breast	Alive	T2	N0	M0	Stage IIA	0	1548			Left Upper Outer Quadrant	Sentinel lymph node biopsy plus axillary dissection	Positive	Positive	Other	Paclitaxel;Cytoxan;Doxorubicin	Not Available;Not Available;Not Available
TCGA-AR-A1AP	80	FEMALE	2856	Infiltrating Ductal Carcinoma	Breast	Alive	T1	N0	M0	Stage I	0	2856			Left Upper Outer Quadrant	Sentinel lymph node biopsy plus axillary dissection	Positive	Positive	Other	Anastrozole	Not Available
TCGA-AN-A0AR	55	FEMALE	10	Infiltrating Ductal Carcinoma	Breast	Alive	T2	N0	M0	Stage IIA	0	10			Right Upper Inner Quadrant	No axillary staging	Negative	Negative	Modified Radical Mastectomy
TCGA-E2-A1LS	46	FEMALE	1604	Infiltrating Ductal Carcinoma	Breast	Alive	T1c	N0	M0	Stage IA	0	1604			Right Lower Outer Quadrant	Sentinel node biopsy alone	Negative	Negative	Simple Mastectomy	Cyclophosphamide;Taxotere	Not Available;Not Available
TCGA-B6-A0IB	64	FEMALE	3941	Infiltrating Ductal Carcinoma	Breast	Dead	T3	N3	M1	Stage IV	1	2717	Other, specify	Distant Metastasis	Right Upper Inner Quadrant;Right	Axillary lymph node dissection alone	Positive	Positive	Modified Radical Mastectomy
TCGA-A2-A1G1	85	FEMALE	584	Infiltrating Ductal Carcinoma	Breast	Alive	T2	N1	M0	Stage IIB	0	584			Right Upper Outer Quadrant	Sentinel lymph node biopsy plus axillary dissection	Negative	Negative	Lumpectomy
TCGA-E9-A1NA	58	FEMALE	1112	Mixed Histology (please specify)	Breast	Alive	T2	N0	M0	Stage IIA	0	1112			Left Lower Outer Quadrant	Axillary lymph node dissection alone	Positive	Positive	Not Available	Cyclophosphamide;Carboplatin;Letrozole	Not Available;Not Available;Not Applicable
TCGA-A2-A0D0	60	FEMALE	2048	Infiltrating Ductal Carcinoma	Breast	Alive	T2	N0 (i-)	M0	Stage IIA	0	2048			Left Upper Outer Quadrant	Axillary lymph node dissection alone	Negative	Negative	Simple Mastectomy	Cytoxan;Docetaxel	Not Available;Not Available
TCGA-AC-A2FG	79	FEMALE	1853	Infiltrating Lobular Carcinoma	Breast	Alive	T2	N1a	MX	Stage IIB	0	1853			Left Upper Outer Quadrant	Sentinel lymph node biopsy plus axillary dissection	Positive	Negative	Modified Radical Mastectomy	Arimidex	Complete Response
TCGA-E2-A1IJ	57	FEMALE	865	Infiltrating Lobular Carcinoma	Breast	Alive	T1c	N0	M0	Stage I	0	865			Right Upper Outer Quadrant	Sentinel node biopsy alone	Positive	Positive	Lumpectomy	Arimidex	Not Available
TCGA-AC-A5EH	76	FEMALE	511	Infiltrating Ductal Carcinoma	Breast	Alive	T2	N1mi	MX	Stage IIB	0	511			Left Upper Outer Quadrant	Axillary lymph node dissection alone	Positive	Negative	Modified Radical Mastectomy
TCGA-BH-A1F8	90	FEMALE	1	Infiltrating Ductal Carcinoma	Breast	Dead	T4b	N2	M0	Stage IIIB	0	1			Left	Not Available	Positive	Positive	Modified Radical Mastectomy
TCGA-D8-A1JD	41	FEMALE	552	Infiltrating Ductal Carcinoma	Breast	Alive	T2	N1a	M0	Stage IIB	0	552			Left Upper Outer Quadrant	Axillary lymph node dissection alone	Positive	Positive	Modified Radical Mastectomy	Adriamycin;cyclophosphamide	Not Available;Not Available
TCGA-A2-A3XX	49	FEMALE	1439	Infiltrating Ductal Carcinoma	Breast	Dead	T2	N0	M0	Stage IIA	0	1439			Left Lower Outer Quadrant	Sentinel node biopsy alone	Negative	Negative	Simple Mastectomy	Cyclophosphamide;Adriamycin;Paclitaxel	Complete Response;Complete Response;Complete Response
TCGA-E2-A15M	66	FEMALE	336	Infiltrating Lobular Carcinoma	Breast	Dead	T2	N0	M0	Stage IIA	0	336			Right Lower Outer Quadrant	Sentinel node biopsy alone	Positive	Positive	Lumpectomy	Arimidex	Not Available
TCGA-A2-A4RW	49	FEMALE	222	Infiltrating Lobular Carcinoma	Breast	Alive	T2	N3a	M0	Stage IIIC	0	222			Right;Right Upper Outer Quadrant	Axillary lymph node dissection alone	Positive	Positive	Modified Radical Mastectomy
TCGA-AN-A0AK	76	FEMALE	224	Infiltrating Ductal Carcinoma	Breast	Alive	T2	N0	M0	Stage IIA	0	224			Left Upper Outer Quadrant	Axillary lymph node dissection alone	Positive	Negative	Modified Radical Mastectomy
TCGA-C8-A12X	62	FEMALE	385	Mucinous Carcinoma	Breast	Alive	T2	N1	M0	Stage IIB	0	385			Left	Axillary lymph node dissection alone	Positive	Positive	Other
TCGA-AR-A5QN	68	FEMALE	1013	Infiltrating Lobular Carcinoma	Breast	Alive	T2	N3	M0	Stage IIIC	0	1013			Left	Axillary lymph node dissection alone	Positive	Positive	Modified Radical Mastectomy	Taxotere;Cytoxan;Anastrozole;Exemestane	Not Available;Not Available;Not Available;Not Available
TCGA-A8-A0A6	64	FEMALE	640	Infiltrating Lobular Carcinoma	Breast	Alive	T2	N3a	M0	Stage IIIC	0	640			Left Upper Outer Quadrant	Not Available	Positive	Positive	Other	Epirubicin;Cyclophosphamide;Exemestane;Anastrozole;Zoledronic acid	Complete Response;Complete Response;Complete Response;Not Applicable;Not Applicable
TCGA-BH-A0B5	40	FEMALE	2136	Infiltrating Lobular Carcinoma	Breast	Alive	T2	N2a	M0	Stage IIIA	0	2136			Left	Not Available	Positive	Positive	Modified Radical Mastectomy	Adriamycin;Cytoxan;Taxol	Complete Response;Complete Response;Complete Response
TCGA-E2-A14T	52	FEMALE	2311	Infiltrating Ductal Carcinoma	Breast	Alive	T2	N0	M0	Stage IIA	0	2311			Left Upper Inner Quadrant	Sentinel node biopsy alone	Positive	Positive	Simple Mastectomy	Arimidex;Paclitaxel;Doxorubicin;Cyclophosphamide	Not Available;Not Available;Not Available;Not Available
TCGA-B6-A1KF	68	FEMALE	3088	Infiltrating Ductal Carcinoma	Breast	Alive	T2	N1	M0	Stage IIB	0	3088			Right Lower Outer Quadrant	Axillary lymph node dissection alone	Negative	Negative	Other
TCGA-A2-A4RX	67	FEMALE	742	Metaplastic Carcinoma	Breast	Alive	T2	N0	M0	Stage IIA	0	742			Right Lower Outer Quadrant	Sentinel node biopsy alone	Positive	Positive	Simple Mastectomy
TCGA-AC-A2QH	58	FEMALE	1005	Metaplastic Carcinoma	Breast	Alive	T3	N0	MX	Stage IIB	0	1005			Right Upper Outer Quadrant	Axillary lymph node dissection alone	Negative	Negative	Modified Radical Mastectomy	Cytoxan;Adriamycin;Aloxi	Complete Response;Complete Response;Complete Response
TCGA-E9-A3QA	33	FEMALE	918	Medullary Carcinoma	Breast	Alive	T2	N0 (i-)	M0	Stage IIA	0	918			Left Lower Inner Quadrant	Axillary lymph node dissection alone	Not Evaluated	Not Evaluated	Not Available
TCGA-Z7-A8R5	61	FEMALE	3287	Infiltrating Lobular Carcinoma	Breast	Alive	T3	N1a	MX	Stage IIIA	1	181		Locoregional Recurrence	Left Upper Outer Quadrant	Sentinel lymph node biopsy plus axillary dissection	Positive	Positive	Other	Adriamycin;Cytoxan;Taxol	Stable Disease;Stable Disease;Stable Disease
TCGA-B6-A1KC	67	FEMALE	1326	Infiltrating Ductal Carcinoma	Breast	Alive	T2	N1	M0	Stage IIB	0	1326			Right Lower Outer Quadrant	Sentinel node biopsy alone	Positive	Negative	Lumpectomy
TCGA-AN-A0AS	70	FEMALE	10	Infiltrating Ductal Carcinoma	Breast	Alive	T2	N2	M0	Stage IIIA	0	10			Left Upper Outer Quadrant	No axillary staging	Positive	Negative	Modified Radical Mastectomy
TCGA-A2-A25D	90	FEMALE	0	Infiltrating Lobular Carcinoma	Breast	Alive	T2	N3a	M0	Stage IIIC	0	0			Right Upper Outer Quadrant	Axillary lymph node dissection alone	Positive	Negative	Lumpectomy	Tamoxifen;Exemestane;Arimidex	Not Available;Not Available;Not Available
TCGA-A8-A07S	73	FEMALE	243	Mixed Histology (please specify)	Breast	Alive	T2	N0	M0	Stage IIA	1				Left Upper Outer Quadrant	Not Available	Positive	Negative	Other	Tamoxifen	Not Applicable
TCGA-C8-A138	54	FEMALE	380	Infiltrating Ductal Carcinoma	Breast	Alive	T2	N2	M0	Stage IIIA	0	380			Left	Axillary lymph node dissection alone	Positive	Negative	Modified Radical Mastectomy
TCGA-AR-A24X	52	FEMALE	3004	Mixed Histology (please specify)	Breast	Alive	T2	N0	M0	Stage IIA	0	3004			Right Upper Inner Quadrant	Sentinel lymph node biopsy plus axillary dissection	Positive	Positive	Simple Mastectomy	Doxorubicin;Cytoxan;Tamoxifen	Not Available;Not Available;Not Available
TCGA-EW-A1P7	59	FEMALE	915	Infiltrating Ductal Carcinoma	Breast	Alive	T2	N0 (i-)	M0	Stage IIA	1	729	Other, specify	Distant Metastasis	Right Upper Outer Quadrant	Sentinel node biopsy alone	Negative	Negative	Lumpectomy	Carboplatin;Taxol	Not Available;Not Available
TCGA-A2-A0CP	60	FEMALE	2813	Infiltrating Ductal Carcinoma	Breast	Alive	T1c	N0 (i-)	M0	Stage IA	0	2813			Right	Sentinel node biopsy alone	Positive	Positive	Lumpectomy	Anastrozole;Cytoxan;Adriamycin	Not Available;Not Available;Not Available
TCGA-C8-A1HI	40	FEMALE	343	Infiltrating Ductal Carcinoma	Breast	Alive	T2	N2	M0	Stage IIIA	0	343			Right	Axillary lymph node dissection alone	Positive	Positive	Other
TCGA-A8-A091	61	FEMALE	1004	Infiltrating Ductal Carcinoma	Breast	Alive	T2	N0	M0	Stage IIA	1	243			Right	Not Available	Positive	Negative	Other	5-Fluorouracil;Epirubicin;Cyclophosphamide;Tamoxifen;Letrozole;Zoledronic acid;Pamidronate	Unknown;Unknown;Unknown;Stable Disease;Not Applicable;Not Applicable;Stable Disease
TCGA-E2-A14Q	50	FEMALE	1163	Infiltrating Ductal Carcinoma	Breast	Alive	T2	N1mi	M0	Stage IIB	0	1163			Left Upper Outer Quadrant	Sentinel lymph node biopsy plus axillary dissection	Positive	Positive	Lumpectomy	Tamoxifen	Not Available
TCGA-BH-A8FZ	58	FEMALE	574	Infiltrating Lobular Carcinoma	Breast	Alive	T1b	N0	M0	Stage IA	0	574			Left	Not Available	Positive	Positive	Simple Mastectomy
TCGA-AO-A1KP	77	FEMALE	2953	Infiltrating Ductal Carcinoma	Breast	Alive	T1	N1	M0	Stage IIA	0	2953			Left Lower Inner Quadrant;Left Lower Outer Quadrant;Left	Sentinel lymph node biopsy plus axillary dissection	Positive	Positive	Simple Mastectomy	Fluorouracil;Cyclophosphamide;Methotrexate;Arimidex	Not Available;Not Available;Not Available;Not Available
TCGA-E2-A1L9	40	FEMALE	598	Infiltrating Ductal Carcinoma	Breast	Alive	T1c	N1mi	M0	Stage IIA	0	598			Right	Sentinel node biopsy alone	Positive	Positive	Lumpectomy	Tamoxifen;Taxotere;Cytoxan	Not Available;Not Available;Not Available
TCGA-AN-A0FL	62	FEMALE	231	Infiltrating Ductal Carcinoma	Breast	Alive	T2	N0	M0	Stage IIA	0	231			Left Upper Inner Quadrant	Axillary lymph node dissection alone	Negative	Negative	Modified Radical Mastectomy
TCGA-AN-A0AT	62	FEMALE	10	Infiltrating Ductal Carcinoma	Breast	Alive	T2	N0	M0	Stage IIA	0	10			Right Upper Inner Quadrant	No axillary staging	Negative	Negative	Modified Radical Mastectomy
TCGA-GM-A2DC	57	FEMALE	2535	Infiltrating Ductal Carcinoma	Breast	Alive	T1c	N1a	M0	Stage IIA	0	2535			Right Upper Outer Quadrant	Axillary lymph node dissection alone	Positive	Positive	Lumpectomy	Xeloda;Taxotere;Not Available;Epirubicin;Cytoxan;Letrozole;Arimidex	Complete Response;Complete Response;Complete Response;Complete Response;Complete Response;Complete Response;Complete Response
TCGA-BH-A1EN	78	FEMALE	2127	Infiltrating Ductal Carcinoma	Breast	Dead	T2	NX	M0	Stage IIA	0	2127			Right	Not Available	Negative	Negative	Other
TCGA-A1-A0SM	77	MALE	242	Infiltrating Ductal Carcinoma	Breast	Alive	T2	N0 (i-)	M0	Stage IIA	0	242			Left	Sentinel lymph node biopsy plus axillary dissection	Positive	Negative	Modified Radical Mastectomy
TCGA-BH-A0BF	56	FEMALE	1324	Infiltrating Ductal Carcinoma	Breast	Dead	T2	N1mi	M0	Stage IIB	0	1324			Right Upper Outer Quadrant	Not Available	Positive	Positive	Other
TCGA-A7-A0CH	79	FEMALE	1079	Infiltrating Ductal Carcinoma	Breast	Alive	T2	N0 (i-)	M0	Stage IIA	0	1079			Left Upper Outer Quadrant;Left	Sentinel node biopsy alone	Not Evaluated	Not Evaluated	Simple Mastectomy	Arimidex	Not Available
TCGA-D8-A1Y1	80	FEMALE	302	Infiltrating Ductal Carcinoma	Breast	Dead	T3	N1a	MX	Stage IIIA	1				Left Upper Inner Quadrant;Left Upper Outer Quadrant	Axillary lymph node dissection alone	Positive	Positive	Modified Radical Mastectomy	Tamoxifen	Not Available
TCGA-AO-A0J5	48	FEMALE	792	Other, specify	Breast	Dead	T4	N1a	M1	Stage IV	1				Right Upper Inner Quadrant;Right Upper Outer Quadrant;Right Lower Inner Quadrant;Right Lower Outer Quadrant;Right	Axillary lymph node dissection alone	Positive	Negative	Modified Radical Mastectomy	Zoledronic Acid;Xeloda (Capecitabine);Femara (Letrozole);Fulvestrant (Faslodex)	Not Available;Not Available;Not Available;Not Available
TCGA-A2-A0EU	79	FEMALE	1043	Infiltrating Ductal Carcinoma	Breast	Alive	T1c	N0 (i-)	M0	Stage IA	0	1043			Right Lower Outer Quadrant	Sentinel node biopsy alone	Positive	Positive	Lumpectomy
TCGA-E2-A106	34	FEMALE	2541	Infiltrating Ductal Carcinoma	Breast	Alive	T1c	N1mi	M0	Stage IB	0	2541			Right Upper Outer Quadrant	Sentinel lymph node biopsy plus axillary dissection	Positive	Positive	Simple Mastectomy	Zoladex;Tamoxifen	Not Available;Not Available
TCGA-E2-A108	64	FEMALE	837	Infiltrating Ductal Carcinoma	Breast	Alive	T2	N2a	M0	Stage IIIA	1				Right Upper Outer Quadrant	Not Available	Positive	Positive	Lumpectomy	Adriamycin;Taxol;Femara;Cytoxan	Not Available;Not Available;Not Available;Not Available
TCGA-E2-A1II	51	FEMALE	1025	Infiltrating Ductal Carcinoma	Breast	Alive	T1c	N0	M0	Stage I	0	1025			Left	Sentinel node biopsy alone	Negative	Positive	Lumpectomy	Paclitaxel;Doxorubicin;Cyclophosphamide	Not Available;Not Available;Not Available
TCGA-C8-A8HR	49	FEMALE	408	Infiltrating Lobular Carcinoma	Breast	Alive	T3	N2	M0	Stage IIIA	0	408			Right	Axillary lymph node dissection alone	Not Evaluated	Not Evaluated	Modified Radical Mastectomy	5 fluorouracil;Epirubicin;Cyclophosphamide	Complete Response;Complete Response;Complete Response
TCGA-E9-A247	59	FEMALE	1186	Infiltrating Ductal Carcinoma	Breast	Alive	T1c	N0 (i-)	M0	Stage IA	0	1186			Left Upper Inner Quadrant	Axillary lymph node dissection alone	Not Evaluated	Not Evaluated	Not Available	Tamoxifen	Not Available
TCGA-BH-A0HF	77	FEMALE	727	Infiltrating Ductal Carcinoma	Breast	Alive	T1c	N0 (i-)	M0	Stage IA	0	727			Right Upper Outer Quadrant;Right	Sentinel node biopsy alone	Positive	Positive	Other	Arimidex	Not Available
TCGA-A1-A0SK	54	FEMALE	967	Other, specify	Breast	Dead	T2	N0 (i-)	M0	Stage IIA	1				Right Upper Outer Quadrant	Sentinel lymph node biopsy plus axillary dissection	Negative	Negative	Lumpectomy
TCGA-D8-A1XZ	81	FEMALE	466	Infiltrating Ductal Carcinoma	Breast	Alive	T1c	N2a	MX	Stage IIIA	0	466			Right Lower Inner Quadrant	Axillary lymph node dissection alone	Positive	Negative	Modified Radical Mastectomy	tamoxiphene+anastrozolum	Not Available
TCGA-A2-A3Y0	57	FEMALE	1546	Infiltrating Ductal Carcinoma	Breast	Alive	T2	N1a	M0	Stage IIB	0	1546			Left Upper Outer Quadrant	Axillary lymph node dissection alone	Positive	Negative	Modified Radical Mastectomy	Adriamycin;Cytoxan;Docetaxel;Arimidex;Femara;Tamoxifen	Complete Response;Complete Response;Complete Response;Complete Response;Complete Response;Not Applicable
TCGA-BH-A204	80	FEMALE	2534	Infiltrating Ductal Carcinoma	Breast	Dead	T2	N1b	M0	Stage IIB	0	2534			Left	Not Available	Not Evaluated	Not Evaluated	Modified Radical Mastectomy
TCGA-D8-A1XT	61	FEMALE	506	Infiltrating Ductal Carcinoma	Breast	Alive	T1c	N1a	M0	Stage IIA	0	506			Right Upper Outer Quadrant	Axillary lymph node dissection alone	Negative	Negative	Modified Radical Mastectomy	adriamycin+cyclophosphamide	Not Available
TCGA-BH-A0BS	55	FEMALE	2612	Infiltrating Ductal Carcinoma	Breast	Alive	T3	N1c	M0	Stage IIIA	0	2612			Left	Not Available	Positive	Positive	Simple Mastectomy	Adriamycin;Cytoxan	Complete Response;Complete Response
TCGA-C8-A26W	58	FEMALE	381	Infiltrating Ductal Carcinoma	Breast	Alive	T2	N1	M0	Stage IIB	0	381			Left Upper Outer Quadrant	Not Available	Positive	Positive	Modified Radical Mastectomy	Doxorubicin;Cyclophosphamide	Complete Response;Complete Response
TCGA-A8-A08T	64	FEMALE	3409	Infiltrating Ductal Carcinoma	Breast	Dead	T2	N1a	M1	Stage IV	1	2557			Right	Not Available	Positive	Positive	Other
TCGA-AO-A0JL	59	FEMALE	1683	Infiltrating Ductal Carcinoma	Breast	Alive	T2	N2a	M0	Stage IIIA	0	1683			Left Upper Outer Quadrant;Left Lower Outer Quadrant;Left	Axillary lymph node dissection alone	Negative	Negative	Modified Radical Mastectomy	DOXORUBICIN;TRASTUZUMAB;CYCLOPHOSPHAMIDE;PACLITAXEL	Not Available;Not Available;Not Available;Not Available
TCGA-A8-A0A9	80	FEMALE	822	Infiltrating Ductal Carcinoma	Breast	Alive	T2	N0	M0	Stage IIA	0	822			Left Upper Outer Quadrant	Not Available	Positive	Positive	Other	Anastrozole	Not Applicable
TCGA-AR-A24R	45	FEMALE	3430	Infiltrating Ductal Carcinoma	Breast	Alive	T1	N2	M0	Stage IIIA	0	3430			Right Upper Inner Quadrant;Right Upper Outer Quadrant	Sentinel lymph node biopsy plus axillary dissection	Positive	Positive	Other	Letrozole;Cytoxan;Paclitaxel;Doxorubicin;Tamoxifen	Not Available;Not Available;Not Available;Not Available;Not Available
TCGA-AR-A24V	52	FEMALE	3203	Infiltrating Ductal Carcinoma	Breast	Alive	T2	N1	M0	Stage IIB	0	3203			Right Upper Outer Quadrant	Sentinel lymph node biopsy plus axillary dissection	Positive	Positive	Other	Doxorubicin;Cytoxan;Paclitaxel;Bevacizumab;Tamoxifen;Anastrozole	Not Available;Not Available;Not Available;Not Available;Not Available;Not Available
TCGA-E2-A1LE	71	FEMALE	879	Infiltrating Ductal Carcinoma	Breast	Dead	T2	N3a	M0	Stage IIIC	1	361	Lung	Distant Metastasis	Right Upper Inner Quadrant;Right Lower Inner Quadrant	Sentinel lymph node biopsy plus axillary dissection	Negative	Negative	Simple Mastectomy	herceptin;docetaxel;cyclophosphamide;gemcitabine	Not Available;Not Available;Not Available;Not Available
TCGA-A2-A3XT	45	FEMALE	2770	Infiltrating Ductal Carcinoma	Breast	Alive	T2	N1a	M0	Stage IIB	0	2770			Left	Other (specify)	Negative	Negative	Modified Radical Mastectomy	Cyclophosphamide;Doxorubicin;Docetaxel	Partial Response;Partial Response;Partial Response
TCGA-A2-A0EM	73	FEMALE	3094	Infiltrating Ductal Carcinoma	Breast	Alive	T1	N0 (i-)	M0	Stage IA	0	3094			Right Upper Inner Quadrant	Sentinel node biopsy alone	Positive	Positive	Lumpectomy	Tamoxifen	Not Available
TCGA-BH-A1ES	35	FEMALE	3462	Infiltrating Ductal Carcinoma	Breast	Dead	T2	N1a	M0	Stage IIB	0	3462			Right Upper Inner Quadrant	Not Available	Positive	Positive	Other
TCGA-A8-A07Z	85	FEMALE	1371	Infiltrating Ductal Carcinoma	Breast	Alive	T2	N0	M0	Stage IIA	0	1371			Left	Not Available	Positive	Positive	Other	Exemestane	Not Applicable
TCGA-AO-A0JG	49	FEMALE	798	Other, specify	Breast	Alive	T2	N2a	M0	Stage IIIA	0	798			Right Lower Outer Quadrant;Right	Axillary lymph node dissection alone	Positive	Positive	Modified Radical Mastectomy	PACLITAXEL;DOXORUBICIN;ARIMIDEX;CYCLOPHOSPHAMIDE	Not Available;Not Available;Not Available;Not Available
TCGA-D8-A1JC	59	FEMALE	480	Infiltrating Ductal Carcinoma	Breast	Alive	T2	N2a	M0	Stage IIIA	0	480			Left Upper Outer Quadrant	Axillary lymph node dissection alone	Positive	Positive	Modified Radical Mastectomy	adriamycin;cyclophosphamide	Not Available;Not Available
TCGA-D8-A1XB	62	FEMALE	552	Infiltrating Ductal Carcinoma	Breast	Alive	T2	N1a	M0	Stage IIB	0	552			Right Upper Outer Quadrant	Axillary lymph node dissection alone	Positive	Positive	Modified Radical Mastectomy
TCGA-BH-A0E6	69	FEMALE	293	Infiltrating Ductal Carcinoma	Breast	Alive	T1c	N0 (i-)	M0	Stage IA	0	293			Left Upper Inner Quadrant;Left Upper Outer Quadrant;Left	Sentinel node biopsy alone	Negative	Negative	Other	CYTOXAN;TAXOTERE	Not Available;Not Available
TCGA-E2-A2P5	78	FEMALE	821	Infiltrating Lobular Carcinoma	Breast	Dead	T2	N3	M0	Stage IIIC	1	597	Bone	Distant Metastasis	Left	Axillary lymph node dissection alone	Positive	Positive	Modified Radical Mastectomy	Arimidex	Not Applicable
TCGA-EW-A1P4	43	FEMALE	907	Medullary Carcinoma	Breast	Alive	T2	N0 (i-)	M0	Stage IIA	0	907			Left Upper Outer Quadrant	Sentinel node biopsy alone	Negative	Negative	Simple Mastectomy	Docetaxel;Cyclophosphamide	Not Available;Not Available
TCGA-A8-A085	44	MALE	1124	Infiltrating Ductal Carcinoma	Breast	Alive	T2	N1a	M0	Stage IIB	0	1124			Left	Not Available	Positive	Positive	Other	Tamoxifen	Not Applicable
TCGA-BH-A208	48	FEMALE	1759	Infiltrating Ductal Carcinoma	Breast	Dead	T2	N1b	M0	Stage IIB	0	1759			Left	Not Available	Not Evaluated	Not Evaluated	Lumpectomy
TCGA-EW-A2FS	41	FEMALE	1604	Infiltrating Ductal Carcinoma	Breast	Alive	T2	N1mi	MX	Stage IIB	0	1604			Left Upper Outer Quadrant	Sentinel node biopsy alone	Positive	Negative	Lumpectomy	Tamoxifen;Goserelin;Doxorubicin;Cyclophosphamide;Bevacizumab;Paclitaxel	Not Applicable;Stable Disease;Unknown;Unknown;Not Available;Unknown
TCGA-AO-A125	72	FEMALE	3456	Other, specify	Breast	Alive	T2	N0 (i-)	M0	Stage IIA	0	3456			Left Upper Inner Quadrant;Left Upper Outer Quadrant;Left	Sentinel node biopsy alone	Positive	Positive	Simple Mastectomy	Aromasin (Exemestane);Tamoxifen	Not Available;Not Available
TCGA-A7-A2KD	53	FEMALE	679	Infiltrating Ductal Carcinoma	Breast	Alive	T2	N2a	MX	Stage IIIA	0	679			Right	No axillary staging	Positive	Positive	Modified Radical Mastectomy	Cytoxan;Taxotere;Carboplatin;Herceptin	Not Available;Not Available;Not Available;Complete Response
TCGA-BH-A0DG	30	FEMALE	2041	Infiltrating Ductal Carcinoma	Breast	Alive	T2	N0	M0	Stage IIA	0	2041			Right Upper Outer Quadrant	Not Available	Positive	Negative	Other	Taxotere;Adriamycin;Cytoxan	Complete Response;Complete Response;Complete Response
TCGA-E9-A3HO	49	FEMALE	1158	Infiltrating Lobular Carcinoma	Breast	Alive	T2	N0 (i-)	M0	Stage IIA	0	1158			Left Upper Outer Quadrant	Axillary lymph node dissection alone	Not Evaluated	Not Evaluated	Modified Radical Mastectomy	Cyclophosphamide;5-Fluorouracil;Methotrexate;Tamoxifen;Leuprorelin;Zoladex	Complete Response;Complete Response;Complete Response;Not Applicable;Complete Response;Complete Response
TCGA-AR-A0TS	46	FEMALE	2558	Infiltrating Ductal Carcinoma	Breast	Alive	T2	N1	M0	Stage IIB	0	2558			Right	Sentinel lymph node biopsy plus axillary dissection	Negative	Negative	Lumpectomy	Doxorubicin;Paclitaxel;Cytoxan	Not Available;Not Available;Not Available
TCGA-E9-A1NI	51	FEMALE	300	Mixed Histology (please specify)	Breast	Alive	T2	N0	M0	Stage IIA	0	300			Left Upper Outer Quadrant	Axillary lymph node dissection alone	Positive	Positive	Not Available	Doxorubicin;Cyclophosphane;5-Fluorouracil;Tamoxifen	Complete Response;Complete Response;Complete Response;Not Applicable
TCGA-A2-A25B	39	FEMALE	1291	Infiltrating Ductal Carcinoma	Breast	Alive	T2	N1	M0	Stage IIB	1	1290	Bone	Distant Metastasis	Left Upper Outer Quadrant	Sentinel lymph node biopsy plus axillary dissection	Positive	Positive	Simple Mastectomy	Taxotere;Cytoxan;Adriamycin;Tamoxifen	Not Available;Not Available;Not Available;Not Available
TCGA-BH-A0HW	62	FEMALE	1561	Infiltrating Ductal Carcinoma	Breast	Alive	T1c	N0 (i-)	M0	Stage IA	0	1561			Left Lower Inner Quadrant;Left Lower Outer Quadrant;Left	Sentinel node biopsy alone	Positive	Negative	Other	Arimidex;Doxorubicin;Cyclophosphamide	Not Available;Not Available;Not Available
TCGA-BH-A0H3	46	FEMALE	1928	Infiltrating Ductal Carcinoma	Breast	Alive	T1c	N0	M0	Stage I	0	1928			Left Upper Outer Quadrant	Not Available	Positive	Positive	Other
TCGA-OL-A6VQ	49	FEMALE	600	Infiltrating Lobular Carcinoma	Breast	Alive	T2	N0	MX	Stage IIA	0	600			Right	Not Available	Positive	Positive	Lumpectomy
TCGA-AC-A8OR	75	FEMALE	40	Mucinous Carcinoma	Breast	Alive	T1c	N0 (i-)	MX	Stage IA	0	40			Left	Sentinel node biopsy alone	Positive	Positive	Simple Mastectomy
TCGA-AC-A3QQ	54	FEMALE	734	Infiltrating Lobular Carcinoma	Breast	Alive	T1c	N0 (i-)	MX	Stage IA	0	734			Right	Sentinel node biopsy alone	Positive	Positive	Other
TCGA-BH-A5J0	63	FEMALE	715	Infiltrating Ductal Carcinoma	Breast	Alive	T1c	N0	M0	Stage IA	0	715			Left	Not Available	Positive	Positive	Simple Mastectomy
TCGA-D8-A27L	49	FEMALE	499	Infiltrating Ductal Carcinoma	Breast	Alive	T1c	N2a	M0	Stage IIIA	0	499			Right Upper Inner Quadrant	Sentinel lymph node biopsy plus axillary dissection	Positive	Positive	Modified Radical Mastectomy	adriamycin+cuclophosphamide	Not Available
TCGA-A7-A4SF	54	FEMALE	545	Infiltrating Ductal Carcinoma	Breast	Alive	T2	N0	M0	Stage IIA	0	545			Right	Sentinel node biopsy alone	Positive	Negative	Lumpectomy	Carboplatin;Docetaxel;Trastuzumab;Anastrozole	Complete Response;Complete Response;Complete Response;Not Applicable
TCGA-A2-A0YJ	39	FEMALE	566	Infiltrating Ductal Carcinoma	Breast	Alive	T3	N2a	M0	Stage IIIA	1	559	Other, specify	Distant Metastasis	Left	Axillary lymph node dissection alone	Positive	Negative	Modified Radical Mastectomy	Cytoxan;Taxotere	Not Available;Not Available
TCGA-D8-A141	40	FEMALE	626	Infiltrating Ductal Carcinoma	Breast	Alive	T1c	N1	M0		0	626			Right	Axillary lymph node dissection alone	Positive	Positive	Modified Radical Mastectomy	doxorubicine;cyclophosphamide;tamoxifen	Not Available;Not Available;Not Available
TCGA-AC-A6IV	47	FEMALE	568	Infiltrating Lobular Carcinoma	Breast	Alive	T2	N1	MX	Stage IIB	0	568			Right	Sentinel node biopsy alone	Positive	Positive	Modified Radical Mastectomy
TCGA-EW-A1IX	48	FEMALE	1208	Other, specify	Breast	Alive	T1b	N1a	MX	Stage IIA	0	1208			Right Upper Outer Quadrant	Sentinel lymph node biopsy plus axillary dissection	Positive	Positive	Other	Femara	Not Available
TCGA-A2-A0EV	80	FEMALE	968	Infiltrating Ductal Carcinoma	Breast	Alive	T1c	N0 (i-)	M0	Stage IA	0	968			Left	Sentinel node biopsy alone	Positive	Positive	Lumpectomy
TCGA-AR-A1AV	68	MALE	1864	Infiltrating Ductal Carcinoma	Breast	Alive	T2	N1	M0	Stage IIB	0	1864			Left	Axillary lymph node dissection alone	Positive	Positive	Modified Radical Mastectomy	Tamoxifen;Cytoxan;Doxorubicin;Paclitaxel	Not Available;Not Available;Not Available;Not Available
TCGA-B6-A0WZ	50	FEMALE	6292	Infiltrating Ductal Carcinoma	Breast	Alive	T2	N1b	M0	Stage II	1	5117	Bone	New Primary Tumor	Right Upper Inner Quadrant;Right	Axillary lymph node dissection alone	Positive	Positive	Other
TCGA-A7-A5ZV	62	FEMALE	368	Infiltrating Carcinoma NOS	Breast	Alive	T2	N0	M0	Stage IIA	0	368			Left	Sentinel node biopsy alone	Negative	Negative	Lumpectomy	Doxorubicin;Cyclophosphamide;Paclitaxel	Complete Response;Complete Response;Complete Response
TCGA-PL-A8LX	35	FEMALE	5	Infiltrating Ductal Carcinoma	Breast	Alive	T4	N1a	M1	Stage IV	1				Left;Left Upper Outer Quadrant	Unknown	Not Evaluated	Not Evaluated	Not Available
TCGA-C8-A1HF	48	FEMALE	332	Infiltrating Ductal Carcinoma	Breast	Alive	T2	N0	M0	Stage IIA	0	332			Left	Axillary lymph node dissection alone	Negative	Positive	Other
TCGA-AQ-A7U7	55	FEMALE	584	Infiltrating Lobular Carcinoma	Breast	Dead	T2	N2a	M0	Stage IIIA	0	584			Left	Sentinel lymph node biopsy plus axillary dissection	Positive	Positive	Other	Rituximab;Cyclophosphamide;Doxorubicin;Vincristine;Prednisone;Letrozole	Complete Response;Complete Response;Complete Response;Complete Response;Complete Response;Not Applicable
TCGA-A8-A07J	35	FEMALE	365	Infiltrating Ductal Carcinoma	Breast	Alive	T2	N1a	M0	Stage IIB	0	365			Right Upper Outer Quadrant	Not Available	Positive	Positive	Other	5-Fluorouracil;Epirubicin;Cyclophosphamide;Docetaxel;Tamoxifen	Complete Response;Complete Response;Complete Response;Complete Response;Not Applicable
TCGA-PL-A8LV	54	FEMALE		Medullary Carcinoma	Breast		T4	N0	M0	Stage IIIB	0				Right;Right Upper Outer Quadrant	No axillary staging	Not Evaluated	Not Evaluated	Not Available
TCGA-A2-A0CV	41	FEMALE	3011	Infiltrating Ductal Carcinoma	Breast	Alive	T2	N1a	M0	Stage IIB	0	3011			Left Lower Outer Quadrant	Axillary lymph node dissection alone	Positive	Positive	Modified Radical Mastectomy	Tamoxifen;Taxol;Cytoxan;Adriamycin	Not Available;Not Available;Not Available;Not Available
TCGA-AO-A12D	43	FEMALE	2515	Infiltrating Ductal Carcinoma	Breast	Alive	T1c	N1a	M0	Stage IIA	0	2515			Left Upper Outer Quadrant;Left	Sentinel lymph node biopsy plus axillary dissection	Negative	Negative	Modified Radical Mastectomy	Trastuzumab;Albumin-Bound Paclitaxel;Cyclophosphamide;Doxorubicin	Not Available;Not Available;Not Available;Not Available
TCGA-B6-A40C	51	FEMALE	2164	Infiltrating Lobular Carcinoma	Breast	Alive	T3	N0 (i-)	M0	Stage IIB	0	2164			Left Upper Outer Quadrant	Sentinel node biopsy alone	Positive	Positive	Simple Mastectomy	Cyclophosphamide;Doxorubicin;Paclitaxel	Unknown;Unknown;Unknown
TCGA-E9-A1N9	58	FEMALE	1101	Mixed Histology (please specify)	Breast	Alive	T2	N0	M0	Stage IIA	0	1101			Right Lower Outer Quadrant	Axillary lymph node dissection alone	Negative	Positive	Not Available	Doxorubicin;Tamoxifen	Not Available;Not Available
TCGA-A8-A06N	66	FEMALE	0	Infiltrating Ductal Carcinoma	Breast	Alive	T4b	N0	M0	Stage IIIB	0	0			Left	Not Available	Positive	Negative	Other
TCGA-S3-AA15	51	FEMALE	525	Infiltrating Ductal Carcinoma	Breast	Alive	T2	N1a		Stage IIB	0	525			Right;Right Upper Inner Quadrant	Sentinel lymph node biopsy plus axillary dissection	Negative	Negative	Simple Mastectomy	ADRIAMYCIN;CYTOXAN;NEULASTA;TAXOL	Complete Response;Complete Response;Complete Response;Complete Response
TCGA-A2-A0D2	45	FEMALE	1027	Infiltrating Ductal Carcinoma	Breast	Alive	T2	N0 (i+)	M0	Stage IIA	0	1027			Left Lower Outer Quadrant	Sentinel node biopsy alone	Negative	Negative	Simple Mastectomy	Adriamycin;Cytoxan;Taxol	Not Available;Not Available;Not Available
TCGA-LL-A9Q3	69	FEMALE	532	Infiltrating Lobular Carcinoma	Breast	Alive	T3	N3a	MX	Stage IIIC	0	532			Left Upper Outer Quadrant	Axillary lymph node dissection alone	Positive	Positive	Modified Radical Mastectomy	HERCEPTIN;TAXOL;ARIMIDEX	Complete Response;Unknown;Not Applicable
TCGA-A8-A06O	60	FEMALE	396	Infiltrating Ductal Carcinoma	Breast	Alive	T1c	N0	M0	Stage I	0	396			Left	Not Available	Positive	Positive	Other	Letrozole	Not Applicable
TCGA-S3-AA11	67	FEMALE	421	Infiltrating Ductal Carcinoma	Breast	Alive	T2	N0	M0	Stage IIA	0	421			Right	Sentinel node biopsy alone	Positive	Positive	Lumpectomy	LETROZOLE;EXEMESTANE;ANASTROZOLE	Complete Response;Complete Response;Complete Response
TCGA-AQ-A1H2	84	FEMALE	475	Infiltrating Ductal Carcinoma	Breast	Alive	T2	N2a	MX	Stage IIIA	0	475			Right Upper Outer Quadrant	Axillary lymph node dissection alone	Positive	Positive	Modified Radical Mastectomy	Herceptin;Arimidex;Taxol	Not Available;Not Available;Not Available
TCGA-E9-A2JS	72	FEMALE	904	Infiltrating Lobular Carcinoma	Breast	Dead	T2	N1	M0	Stage IIB	1	524	Bone	Distant Metastasis	Left Upper Outer Quadrant	Axillary lymph node dissection alone	Not Evaluated	Not Evaluated	Lumpectomy	Tamoxifen;Cyclophosphamide;Methotrexate;5-Fluorouracil;Pamidronic acid;Zoladex	Not Applicable;Complete Response;Complete Response;Complete Response;Unknown;Clinical Progressive Disease
TCGA-E2-A1L6	44	FEMALE	1648	Infiltrating Ductal Carcinoma	Breast	Alive	T1c	N1mi	M0	Stage IIA	0	1648			Left Upper Outer Quadrant	Sentinel lymph node biopsy plus axillary dissection	Positive	Positive	Simple Mastectomy	Cyclophosphamide;Triptorelin;Clodronate;Doxorubicin;Tamoxifen;Paclitaxel	Not Available;Not Available;Not Available;Not Available;Not Available;Not Available
TCGA-B6-A0IA	51	FEMALE	8391	Other, specify	Breast	Alive	T2	N0 (i-)	M0	Stage IIA	0	8391			Right	Axillary lymph node dissection alone	Positive	Positive	Other
TCGA-A2-A0YG	63	FEMALE	666	Infiltrating Ductal Carcinoma	Breast	Alive	T2	N3a	M0	Stage IIIC	0	666			Left Upper Outer Quadrant	Axillary lymph node dissection alone	Positive	Positive	Lumpectomy	Taxotere;Taxol;Cytoxan;Adriamycin;Arimidex;Herceptin	Not Available;Not Available;Not Available;Not Available;Not Available;Not Available
TCGA-B6-A0IQ	40	FEMALE	4285	Infiltrating Ductal Carcinoma	Breast	Alive	T3	N1b	M0	Stage IIIA	0	4285			Left Upper Outer Quadrant;Left	Axillary lymph node dissection alone	Negative	Negative	Modified Radical Mastectomy
TCGA-AC-A4ZE	63	FEMALE	890	Infiltrating Lobular Carcinoma	Breast	Alive	T3	N0	M0	Stage IIB	0	890			Right Lower Outer Quadrant	Sentinel node biopsy alone	Positive	Positive	Simple Mastectomy
TCGA-D8-A13Z	51	FEMALE	635	Infiltrating Ductal Carcinoma	Breast	Alive	T2	N2a	M0		0	635			Right Lower Outer Quadrant	Axillary lymph node dissection alone	Negative	Negative	Modified Radical Mastectomy	doxorubicine;cyclophosphamide;tamoxifen	Not Available;Not Available;Not Available
TCGA-B6-A0IE	38	FEMALE	1993	Mixed Histology (please specify)	Breast	Dead	T3	N1b	M0	Stage IIIA	1	834	Bone	Distant Metastasis	Left Upper Outer Quadrant;Left	Axillary lymph node dissection alone	Negative	Negative	Other
TCGA-A2-A04Q	48	FEMALE	2385	Infiltrating Ductal Carcinoma	Breast	Alive	T1	N0 (i-)	M0	Stage IA	0	2385			Right Upper Outer Quadrant;Right	Other (specify)	Negative	Negative	Simple Mastectomy	ADRIAMYCIN;CYTOXAN	Not Available;Not Available
TCGA-OL-A5RX	51	FEMALE	878	Infiltrating Ductal Carcinoma	Breast	Alive	T1c	N0	MX	Stage IA	0	878			Right Upper Outer Quadrant	Sentinel node biopsy alone	Positive	Positive	Simple Mastectomy
TCGA-C8-A26Z	59	FEMALE	470	Infiltrating Ductal Carcinoma	Breast	Alive	T2	N0	M0	Stage IIA	0	470			Right Upper Inner Quadrant	Not Available	Positive	Positive	Other	Tamoxifen	Complete Response
TCGA-A8-A07I	69	FEMALE	426	Infiltrating Ductal Carcinoma	Breast	Alive	T2	N2a	M0	Stage IIIA	0	426			Left Upper Outer Quadrant	Not Available	Positive	Negative	Other	5-Fluorouracil;Epirubicin;Cyclophosphamide;Docetaxel;Exemestane;Trastuzumab	Complete Response;Complete Response;Complete Response;Complete Response;Clinical Progressive Disease;Complete Response
TCGA-E9-A3X8	48	FEMALE	926	Infiltrating Lobular Carcinoma	Breast	Alive	T2	N1	M0	Stage IIB	0	926			Left Upper Outer Quadrant	Axillary lymph node dissection alone	Positive	Positive	Modified Radical Mastectomy	Cyclophosphane;Doxorubicin;5-Fluorouracil;Tamoxifen	Complete Response;Complete Response;Complete Response;Not Applicable
TCGA-AR-A1AW	65	FEMALE	2632	Infiltrating Ductal Carcinoma	Breast	Alive	T2	N0	M0	Stage IIA	0	2632			Left Upper Inner Quadrant	Sentinel lymph node biopsy plus axillary dissection	Positive	Positive	Lumpectomy	Docetaxel;Cytoxan;Anastrozole	Not Available;Not Available;Not Available
TCGA-C8-A1HK	53	FEMALE	366	Infiltrating Ductal Carcinoma	Breast	Alive	T2	N1	M0	Stage IIB	0	366			Right	Axillary lymph node dissection alone	Negative	Negative	Other
TCGA-LL-A5YL	64	FEMALE	519	Infiltrating Lobular Carcinoma	Breast	Alive	T2	N1a	MX	Stage IIB	0	519			Right;Right Upper Inner Quadrant	Sentinel lymph node biopsy plus axillary dissection	Positive	Negative	Simple Mastectomy	Adriamycin;Cytoxan;Paclitaxel;Herceptin;ARIMIDEX	Unknown;Unknown;Unknown;Not Applicable;Not Applicable
TCGA-EW-A1PB	70	FEMALE	608	Infiltrating Ductal Carcinoma	Breast	Alive	T3	N1a	MX	Stage IIIA	0	608			Right Upper Outer Quadrant	Axillary lymph node dissection alone	Negative	Negative	Simple Mastectomy
TCGA-HN-A2NL	56	FEMALE	79	Infiltrating Lobular Carcinoma	Breast	Alive	T2	N0	M0	Stage IIA	0	79			Left Upper Outer Quadrant	Sentinel node biopsy alone	Negative	Negative	Simple Mastectomy	Cyclophosphamide;Doxorubicin	Unknown;Unknown
TCGA-A2-A0T2	66	FEMALE	255	Infiltrating Ductal Carcinoma	Breast	Dead	T3	N3	M1	Stage IV	0	255			Right	Axillary lymph node dissection alone	Negative	Negative	Modified Radical Mastectomy	Xeloda	Not Available
TCGA-LD-A7W5	52	FEMALE	216	Infiltrating Ductal Carcinoma	Breast	Alive	T2	N3a	M0	Stage IIIC	1				Left Upper Outer Quadrant	Axillary lymph node dissection alone	Positive	Positive	Lumpectomy	Taxotere;Cytoxan	Stable Disease;Not Applicable
TCGA-AO-A12H	69	FEMALE	1234	Other, specify	Breast	Alive	T2	N0 (i-)	M0	Stage IIA	0	1234			Right Upper Outer Quadrant;Right	Sentinel node biopsy alone	Positive	Positive	Simple Mastectomy	Arimidex (Anastrozole)	Not Available
TCGA-B6-A0RI	44	FEMALE	7126	Infiltrating Ductal Carcinoma	Breast	Alive	T4b	N1b	M0	Stage IIIB	1	1100	Other, specify	Locoregional Disease	Right Upper Outer Quadrant;Right	Axillary lymph node dissection alone	Positive	Positive	Modified Radical Mastectomy
TCGA-B6-A0RT	39	FEMALE	2721	Infiltrating Ductal Carcinoma	Breast	Alive	T3	N1	M0	Stage IIIA	0	2721			Right Upper Outer Quadrant;Right	Axillary lymph node dissection alone	Negative	Negative	Modified Radical Mastectomy
TCGA-A2-A3XS	62	FEMALE	1032	Infiltrating Ductal Carcinoma	Breast	Dead	T1	N2a	M0	Stage IIIA	1	682	Lung	Distant Metastasis	Left Upper Outer Quadrant	Sentinel lymph node biopsy plus axillary dissection	Negative	Negative	Lumpectomy	Cytoxan;Adriamycin;Paclitaxel;Tamoxifen;Docetaxel;Avastin;Xeloda;Navelbine	Complete Response;Complete Response;Complete Response;Clinical Progressive Disease;Clinical Progressive Disease;Clinical Progressive Disease;Clinical Progressive Disease;Clinical Progressive Disease
TCGA-AN-A0FN	61	FEMALE	218	Infiltrating Lobular Carcinoma	Breast	Alive	T1c	N0	M0	Stage IA	0	218			Right Lower Outer Quadrant	Axillary lymph node dissection alone	Positive	Positive	Modified Radical Mastectomy
TCGA-E2-A15T	65	FEMALE	1563	Infiltrating Ductal Carcinoma	Breast	Alive	T2	N0	M0	Stage IIA	0	1563			Left Upper Outer Quadrant	Sentinel node biopsy alone	Positive	Positive	Simple Mastectomy	Arimidex	Not Available
TCGA-BH-A0HY	60	FEMALE	1545	Infiltrating Ductal Carcinoma	Breast	Alive	T1c	N0	M0	Stage I	0	1545			Left	Not Available	Positive	Negative	Other	Taxotere;Carboplatin;Herceptin	Complete Response;Complete Response;Complete Response
TCGA-AR-A2LR	49	FEMALE	1742	Metaplastic Carcinoma	Breast	Alive	T1	N0	M0	Stage I	0	1742			Right	Sentinel lymph node biopsy plus axillary dissection	Negative	Negative	Simple Mastectomy	Adriamycin;Cytoxan	Not Available;Not Available
TCGA-BH-A0DX	62	FEMALE	2156	Infiltrating Ductal Carcinoma	Breast	Alive	T1b	N0	M0	Stage I	0	2156			Left Upper Inner Quadrant	Not Available	Positive	Positive	Other	Taxotere;Cytoxan;Cytoxan;Methotrexate	Complete Response;Complete Response;Complete Response;Complete Response
TCGA-BH-A1EV	45	FEMALE	365	Infiltrating Ductal Carcinoma	Breast	Dead	T3	N1b	M0	Stage IIIA	1				Left	Not Available	Positive	Positive	Modified Radical Mastectomy
TCGA-AO-A03P	54	FEMALE	2911	Infiltrating Ductal Carcinoma	Breast	Dead	T2	N1	M0	Stage IIB	1	1922	Liver	Distant Metastasis	Right Upper Outer Quadrant;Right	Sentinel lymph node biopsy plus axillary dissection	Positive	Positive	Lumpectomy	BEVACIZUMAB;CAPECITABINE;EXEMESTANE (AROMASIN);LETROZOLE (FEMARA);FULVESTRANT	Not Available;Not Available;Not Available;Not Available;Not Available
TCGA-S3-AA0Z	63	FEMALE	629	Infiltrating Ductal Carcinoma	Breast	Alive	T2	N1a	M0	Stage IIB	0	629			Left;Left Upper Outer Quadrant	Sentinel lymph node biopsy plus axillary dissection	Positive	Positive	Modified Radical Mastectomy	NEULASTA;DOXORUBICIN;CYTOXAN;ANASTROZOLE	Complete Response;Complete Response;Complete Response;Not Applicable
TCGA-LL-A6FP	90	FEMALE	0	Infiltrating Lobular Carcinoma	Breast	Alive	T2	NX	MX	Stage IIA	0	0			Right Upper Outer Quadrant	No axillary staging	Positive	Positive	Simple Mastectomy	Arimidex;Tamoxifen	Not Applicable;Unknown
TCGA-BH-A0W3	58	FEMALE	728	Infiltrating Ductal Carcinoma	Breast	Alive	T1c	N1a	M0	Stage IIA	0	728			Left Upper Inner Quadrant	Not Available	Positive	Positive	Other
TCGA-AN-A0FX	52	FEMALE	10	Infiltrating Ductal Carcinoma	Breast	Alive	T2	N0	M0	Stage IIA	0	10			Left Upper Outer Quadrant	No axillary staging	Negative	Negative	Modified Radical Mastectomy
TCGA-A7-A56D	84	FEMALE	448	Infiltrating Ductal Carcinoma	Breast	Alive	T2	N0	M0	Stage IIA	0	448			Left Lower Inner Quadrant	Sentinel lymph node biopsy plus axillary dissection	Positive	Positive	Lumpectomy	Arimidex	Not Applicable
TCGA-BH-A0DI	63	FEMALE	912	Infiltrating Ductal Carcinoma	Breast	Alive	T2	N1a	M0	Stage IIB	0	912			Right	Not Available	Positive	Positive	Modified Radical Mastectomy	Adriamycin;Cytoxan;Taxol	Complete Response;Complete Response;Complete Response
TCGA-A8-A08X	43	FEMALE	1308	Infiltrating Ductal Carcinoma	Breast	Alive	T4d	N3a	M0	Stage IIIC	1	366			Left	Not Available	Negative	Negative	Other	Doxorubicin;Cyclophosphamide;Paclitaxel;Trastuzumab;Vinorelbine;Tamoxifen	Complete Response;Complete Response;Complete Response;Complete Response;Complete Response;Not Applicable
TCGA-D8-A73U	88	FEMALE	492	Infiltrating Lobular Carcinoma	Breast	Alive	T2	N0	M0	Stage IIA	1				Left Upper Outer Quadrant	Sentinel lymph node biopsy plus axillary dissection	Positive	Positive	Simple Mastectomy	tamoxifen	Not Applicable
TCGA-D8-A1XC	85	FEMALE	377	Mucinous Carcinoma	Breast	Dead	T4b	N1a	M0	Stage IIIB	1		Bone	Distant Metastasis	Right Upper Inner Quadrant	Axillary lymph node dissection alone	Positive	Positive	Modified Radical Mastectomy
TCGA-A1-A0SJ	39	FEMALE	416	Infiltrating Ductal Carcinoma	Breast	Alive	T3	N1a	M0	Stage IIIA	0	416			Left	Sentinel lymph node biopsy plus axillary dissection	Positive	Positive	Modified Radical Mastectomy
TCGA-A2-A1FV	74	FEMALE	714	Infiltrating Lobular Carcinoma	Breast	Alive	T3	N0 (i+)	M0	Stage IIB	0	714			Left	Sentinel node biopsy alone	Positive	Positive	Simple Mastectomy	Cyclophosphamide;Arimidex;Docetaxel	Not Available;Not Available;Not Available
TCGA-C8-A1HJ	53	FEMALE	5	Infiltrating Ductal Carcinoma	Breast	Alive	T2	N0	M0	Stage IIA	0	5			Right	Axillary lymph node dissection alone	Negative	Negative	Other
TCGA-E9-A228	58	FEMALE	1285	Infiltrating Ductal Carcinoma	Breast	Alive	T2	N1	M0	Stage IIB	0	1285			Right Lower Inner Quadrant	Axillary lymph node dissection alone	Not Evaluated	Not Evaluated	Not Available	Tamoxifen;Doxorubicin;Cyclophosphamide	Not Available;Not Available;Not Available
TCGA-JL-A3YX	46	FEMALE	352	Infiltrating Lobular Carcinoma	Breast	Alive	T2	N0	M0	Stage IIA	0	352			Left	Axillary lymph node dissection alone	Positive	Positive	Modified Radical Mastectomy
TCGA-D8-A145	80	FEMALE	410	Infiltrating Ductal Carcinoma	Breast	Alive	T1c	N1a	M0	Stage IIA	0	410			Right Upper Inner Quadrant;Right	Sentinel lymph node biopsy plus axillary dissection	Positive	Positive	Simple Mastectomy	Tamoxifen	Not Available
TCGA-BH-A18I	53	FEMALE	1093	Infiltrating Ductal Carcinoma	Breast	Alive	T1c	N1a		Stage IIA	0	1093			Left Upper Outer Quadrant	Sentinel node biopsy alone	Positive	Positive	Other	Taxotere;Cytoxan	Complete Response;Complete Response
TCGA-E9-A1RE	74	FEMALE	1419	Infiltrating Ductal Carcinoma	Breast	Alive	T2	N2	M0	Stage IIIA	0	1419			Left Upper Outer Quadrant	Axillary lymph node dissection alone	Not Evaluated	Not Evaluated	Modified Radical Mastectomy	Doxorubicin;5-Fluorouracil;5-Fluorouracil;Doxorubicin;Doxorubicin;Cyclophosphamide;Tamoxifen	Not Available;Not Available;Not Available;Not Available;Not Available;Not Available;Not Available
TCGA-A7-A426	50	FEMALE	364	Infiltrating Lobular Carcinoma	Breast	Alive	T3	N3a	MX	Stage IIIC	0	364			Right	Sentinel lymph node biopsy plus axillary dissection	Positive	Positive	Simple Mastectomy	Adriamycin;Cytoxan;Taxol;Tamoxifen	Unknown;Unknown;Unknown;Not Applicable
TCGA-AO-A0JC	64	FEMALE	1547	Infiltrating Ductal Carcinoma	Breast	Alive	T2	N0 (i-)	M0	Stage IIA	0	1547			Right Upper Outer Quadrant;Right Lower Outer Quadrant;Right	Sentinel lymph node biopsy plus axillary dissection	Positive	Positive	Modified Radical Mastectomy	LETROZOLE (FEMARA);FLUOROURACIL;CYCLOPHOSPHAMIDE;METHOTREXATE	Not Available;Not Available;Not Available;Not Available
TCGA-AR-A1AQ	49	FEMALE	3021	Infiltrating Ductal Carcinoma	Breast	Alive	T2	N0	M0	Stage IIA	0	3021			Right Upper Inner Quadrant;Right Upper Outer Quadrant	Sentinel lymph node biopsy plus axillary dissection	Negative	Negative	Other	Doxorubicin;Paclitaxel;Cytoxan	Not Available;Not Available;Not Available
TCGA-BH-A203	78	FEMALE	1174	Infiltrating Ductal Carcinoma	Breast	Dead	T2	N1b	M0	Stage IIB	0	1174			Right	Not Available	Not Evaluated	Not Evaluated	Lumpectomy
TCGA-D8-A1XW	53	FEMALE	1309	Infiltrating Ductal Carcinoma	Breast	Alive	T2	N0	M0	Stage IIA	0	1309			Left Upper Inner Quadrant	Sentinel lymph node biopsy plus axillary dissection	Negative	Positive	Modified Radical Mastectomy	adriamycin+cyclophosphamide	Not Available
TCGA-AC-A3W5	65	FEMALE	504	Infiltrating Lobular Carcinoma	Breast	Alive	T2	N0	MX	Stage IIA	0	504			Right	Sentinel node biopsy alone	Positive	Positive	Lumpectomy	Docetaxel;Cyclophosphamide;Herceptin;Letrozole	Complete Response;Complete Response;Complete Response;Not Applicable
TCGA-E2-A1LA	59	FEMALE	748	Infiltrating Ductal Carcinoma	Breast	Alive	T1c	N1a	M0	Stage IIA	0	748			Right Upper Inner Quadrant	Sentinel lymph node biopsy plus axillary dissection	Positive	Positive	Simple Mastectomy	Arimidex	Not Available
TCGA-E2-A15G	76	FEMALE	554	Mixed Histology (please specify)	Breast	Alive	T2	N0	M0	Stage IIA	0	554			Left Upper Outer Quadrant	Sentinel node biopsy alone	Positive	Positive	Lumpectomy	Arimidex	Not Available
TCGA-B6-A1KN	57	FEMALE	4233	Infiltrating Ductal Carcinoma	Breast	Alive	T4b	N1	M0	Stage IIIB	0	4233			Right Upper Inner Quadrant	Axillary lymph node dissection alone	Negative	Negative	Modified Radical Mastectomy
TCGA-E2-A1IE	61	FEMALE	2362	Infiltrating Ductal Carcinoma	Breast	Alive	T2	N1	M0	Stage IIB	1	1810	Liver	Distant Metastasis	Right	Sentinel node biopsy alone	Positive	Positive	Lumpectomy	Tamoxifen;Doxorubicin;Cyclophosphamide;Paclitaxel;Arimidex;Femara;Faslodex;Exemestane;Everolimus	Not Available;Not Available;Not Available;Not Available;Not Available;Clinical Progressive Disease;Clinical Progressive Disease;Not Applicable;Not Applicable
TCGA-A2-A0CQ	62	FEMALE	2695	Infiltrating Ductal Carcinoma	Breast	Alive	T1	N0 (i-)	M0	Stage IA	0	2695			Right	Sentinel node biopsy alone	Positive	Positive	Lumpectomy	Adriamycin;Arimidex;Cytoxan;AE-37	Not Available;Not Available;Not Available;Not Available
TCGA-AN-A0XV	67	FEMALE	162	Infiltrating Ductal Carcinoma	Breast	Alive	T2	N2	M0	Stage IIIA	0	162			Right Upper Outer Quadrant	Axillary lymph node dissection alone	Positive	Positive	Not Available
TCGA-BH-A0BT	56	FEMALE	2365	Infiltrating Ductal Carcinoma	Breast	Alive	T1c	N1mi	M0	Stage IIA	0	2365			Right Upper Inner Quadrant	Not Available	Positive	Positive	Other	Adriamycin;Cytoxan	Complete Response;Complete Response
TCGA-OL-A5RV	43	FEMALE	1062	Infiltrating Ductal Carcinoma	Breast	Alive	T2	N3	MX	Stage IIIC	0	1062			Right Upper Outer Quadrant	Axillary lymph node dissection alone	Positive	Positive	Modified Radical Mastectomy	Doxorubicin;CYTOXAN;Paclitaxel	Complete Response;Complete Response;Complete Response
TCGA-B6-A0I1	73	FEMALE	2361	Infiltrating Ductal Carcinoma	Breast	Dead	T2	N0	M0	Stage IIA	1	1120	Lung	Distant Metastasis	Left Upper Outer Quadrant	Axillary lymph node dissection alone	Negative	Negative	Modified Radical Mastectomy
TCGA-BH-A1F6	51	FEMALE	2965	Infiltrating Ductal Carcinoma	Breast	Dead	T4d	N2a	MX		0	2965			Left	Not Available	Negative	Negative	Modified Radical Mastectomy
TCGA-A1-A0SB	70	FEMALE	259	Other, specify	Breast	Alive	T1c	N0	M0	Stage I	0	259			Left	Sentinel node biopsy alone	Positive	Negative	Lumpectomy
TCGA-A2-A0YC	59	FEMALE	990	Infiltrating Ductal Carcinoma	Breast	Alive	T2	N1mi	M0	Stage IIB	1	756		Locoregional Disease	Right Upper Inner Quadrant	Other (specify)	Positive	Positive	Lumpectomy	Arimidex	Not Available
TCGA-E2-A155	58	FEMALE	640	Infiltrating Ductal Carcinoma	Breast	Alive	T2	N1a	M0	Stage IIB	0	640			Left Upper Inner Quadrant;Left Lower Inner Quadrant	Axillary lymph node dissection alone	Positive	Negative	Modified Radical Mastectomy	Cytoxan;Tamoxifen;Taxol;Adriamycin;Arimidex	Not Available;Not Available;Not Available;Not Available;Not Available
TCGA-AO-A1KS	69	FEMALE	350	Infiltrating Lobular Carcinoma	Breast	Alive	T2	N0 (i-)	M0	Stage IIA	0	350			Left Lower Inner Quadrant;Left Lower Outer Quadrant;Left	Sentinel node biopsy alone	Positive	Positive	Lumpectomy	Arimidex	Not Available
TCGA-EW-A423	75	FEMALE	533	Infiltrating Lobular Carcinoma	Breast	Alive	T2	N0	MX	Stage IIA	0	533			Left Upper Inner Quadrant	Sentinel node biopsy alone	Positive	Positive	Lumpectomy	Anastrozole	Not Applicable
TCGA-A2-A0CS	73	FEMALE	2348	Infiltrating Ductal Carcinoma	Breast	Dead	T4b	N3a	M1	Stage IV	0	2348			Left	Axillary lymph node dissection alone	Positive	Positive	Modified Radical Mastectomy	Zometa;Anastrozole	Not Available;Not Available
TCGA-D8-A1X9	66	FEMALE	727	Infiltrating Ductal Carcinoma	Breast	Alive	T2	N1a	M0	Stage IIB	0	727			Left Lower Outer Quadrant	Axillary lymph node dissection alone	Positive	Positive	Modified Radical Mastectomy	adriamycin+cyclophosphamide	Not Available
TCGA-AR-A0TP	43	FEMALE	4275	Infiltrating Ductal Carcinoma	Breast	Alive	T2	N0	M0	Stage IIA	0	4275			Left Upper Inner Quadrant	Sentinel lymph node biopsy plus axillary dissection	Positive	Negative	Other	Doxorubicin;Cytoxan	Not Available;Not Available
TCGA-3C-AALI	50	FEMALE	4005	Infiltrating Ductal Carcinoma	Breast	Alive	T2	N1a	M0	Stage IIB	0	4005			Right Upper Outer Quadrant	Sentinel lymph node biopsy plus axillary dissection	Positive	Positive	Lumpectomy	Poly E	Complete Response
TCGA-E2-A2P6	77	FEMALE	1051	Infiltrating Lobular Carcinoma	Breast	Alive	T2	N1	M0	Stage IIB	0	1051			Left Upper Outer Quadrant	Sentinel node biopsy alone	Positive	Positive	Lumpectomy	Anastrozole	Not Applicable
TCGA-E2-A158	43	FEMALE	450	Infiltrating Ductal Carcinoma	Breast	Alive	T1c	N1mi	M0	Stage IIA	0	450			Left Upper Inner Quadrant;Left Upper Outer Quadrant	Sentinel node biopsy alone	Negative	Negative	Simple Mastectomy	arimidex;doxorubicin;cytoxan;Taxane	Not Available;Not Available;Not Available;Not Available
TCGA-S3-AA14	47	FEMALE	529	Infiltrating Ductal Carcinoma	Breast	Alive	T1	N0 (i+)		Stage I	0	529			Right	Sentinel node biopsy alone	Positive	Positive	Other	ADRIAMYCIN;CYTOXAN;NEULASTA;TRASTUZUMAB;TAXOL	Complete Response;Complete Response;Complete Response;Not Applicable;Not Applicable
TCGA-AR-A1AI	47	FEMALE	3296	Medullary Carcinoma	Breast	Alive	T2	N0	M0	Stage IIA	1	588	Other, specify	New Primary Tumor	Left Upper Outer Quadrant	Sentinel lymph node biopsy plus axillary dissection	Negative	Negative	Simple Mastectomy	Cytoxan;Doxorubicin;Paclitaxel	Not Available;Not Available;Not Available
TCGA-GM-A3NW	63	FEMALE	3361	Infiltrating Lobular Carcinoma	Breast	Alive	T2	N0 (i-)	M0	Stage IIA	0	3361			Left Upper Inner Quadrant	Sentinel node biopsy alone	Negative	Positive	Simple Mastectomy	Arimidex;Fluorouracil;Cytoxan;Epirubicin	Stable Disease;Stable Disease;Stable Disease;Stable Disease
TCGA-A8-A07L	58	FEMALE	975	Infiltrating Ductal Carcinoma	Breast	Alive	T3	N1a	M0	Stage IIIA	0	975			Right Upper Outer Quadrant	Not Available	Positive	Positive	Other	Not Available;Anastrozole	Complete Response;Not Applicable
TCGA-LL-A5YM	88	FEMALE	394	Infiltrating Ductal Carcinoma	Breast	Alive	T4b	NX	M0	Stage IIIB	1	258	Other, specify	Locoregional Recurrence	Left;Left Upper Inner Quadrant	No axillary staging	Positive	Positive	Other	letrozole	Not Applicable
TCGA-LQ-A4E4	73	FEMALE	849	Infiltrating Lobular Carcinoma	Breast	Alive	T3	N1a	MX	Stage IIIA	1	681	Bone	Distant Metastasis	Right Upper Outer Quadrant	Sentinel lymph node biopsy plus axillary dissection	Positive	Positive	Modified Radical Mastectomy	Anastrozole	Not Applicable
TCGA-A7-A4SA	40	FEMALE	454	Infiltrating Lobular Carcinoma	Breast	Alive	T2	N1a	M0	Stage IIB	0	454			Left Lower Outer Quadrant	Sentinel lymph node biopsy plus axillary dissection	Positive	Negative	Simple Mastectomy	Doxorubicin;Cyclophosphamide;Paclitaxel;Tamoxifen	Complete Response;Complete Response;Complete Response;Not Applicable
TCGA-BH-A0BV	78	FEMALE	1519	Infiltrating Ductal Carcinoma	Breast	Alive	T2	N1a	M0	Stage IIB	0	1519			Right Upper Inner Quadrant;Right	Sentinel lymph node biopsy plus axillary dissection	Positive	Positive	Modified Radical Mastectomy	DOXORUBICIN;ARIMIDEX;CYCLOPHOSPHAMIDE;PACLITAXEL	Not Available;Not Available;Not Available;Not Available
TCGA-B6-A0WY	40	FEMALE	3461	Infiltrating Ductal Carcinoma	Breast	Dead	T3	N1b	M0	Stage IIIA	1	2011	Bone	Distant Metastasis	Left Lower Inner Quadrant;Left	Axillary lymph node dissection alone	Positive	Negative	Lumpectomy
TCGA-BH-A201	64	FEMALE	856	Infiltrating Ductal Carcinoma	Breast	Alive	T1	N0	M0	Stage IA	0	856			Left	Not Available	Positive	Positive	Other
TCGA-E2-A572	72	FEMALE	1208	Infiltrating Ductal Carcinoma	Breast	Alive	T2	N2	M0	Stage IIIA	0	1208			Left	Axillary lymph node dissection alone	Positive	Positive	Modified Radical Mastectomy	Doxorubicin;Taxol;Arimidex	Unknown;Complete Response;Not Applicable
TCGA-A8-A09M	75	FEMALE	1006	Infiltrating Ductal Carcinoma	Breast	Alive	T2	N3a	M0	Stage IIIC	0	1006			Right Lower Outer Quadrant	Not Available	Positive	Positive	Other	Paclitaxel;Exemestane	Complete Response;Not Applicable
TCGA-BH-A0DP	60	FEMALE	476	Infiltrating Lobular Carcinoma	Breast	Alive	T3	N0 (i-)	M0	Stage IIB	0	476			Right	Sentinel node biopsy alone	Positive	Positive	Simple Mastectomy	ARIMIDEX	Not Available
TCGA-AR-A2LE	69	FEMALE	5062	Infiltrating Lobular Carcinoma	Breast	Alive	T1	N0	M0	Stage I	1	4203	Other, specify	New Primary Tumor	Right	Sentinel node biopsy alone	Positive	Negative	Other	Tamoxifen	Not Available
TCGA-OL-A5D8	40	FEMALE	973	Infiltrating Ductal Carcinoma	Breast	Alive	T3	N0	MX	Stage IIB	0	973			Left Lower Outer Quadrant	Other (specify)	Positive	Positive	Simple Mastectomy
TCGA-E9-A1NH	71	FEMALE	576	Infiltrating Ductal Carcinoma	Breast	Alive	T2	N1	M0	Stage IIB	0	576			Left Upper Inner Quadrant	Axillary lymph node dissection alone	Positive	Positive	Modified Radical Mastectomy	Tamoxifen	Not Applicable
TCGA-BH-A0W7	49	FEMALE	1363	Infiltrating Ductal Carcinoma	Breast	Alive	T1c	N0 (i-)	M0	Stage I	0	1363			Left Upper Outer Quadrant	Sentinel node biopsy alone	Positive	Positive	Other	Taxotere;Cytoxan;Tamoxifen;Arimidex	Complete Response;Complete Response;Complete Response;Complete Response
TCGA-A1-A0SF	54	FEMALE	1463	Infiltrating Ductal Carcinoma	Breast	Alive	T2	N0	M0	Stage IIA	0	1463			Left	Sentinel lymph node biopsy plus axillary dissection	Positive	Positive	Modified Radical Mastectomy	arimidex;tamoxifen;tc	Not Available;Not Available;Not Available
TCGA-A8-A09R	82	FEMALE	273	Infiltrating Ductal Carcinoma	Breast	Alive	T2	N1	M0	Stage IIB	0	273			Left Lower Inner Quadrant	Not Available	Positive	Positive	Other	Letrozole	Not Applicable
TCGA-A8-A06Z	84	FEMALE	31	Infiltrating Ductal Carcinoma	Breast	Alive	T3	N0	M0	Stage IIB	0	31			Right Upper Outer Quadrant	Not Available	Positive	Positive	Other
TCGA-A8-A09G	79	FEMALE	0	Infiltrating Ductal Carcinoma	Breast	Alive	T3	N3a	M0	Stage IIIC	0	0			Right Lower Outer Quadrant	Not Available	Positive	Negative	Other
TCGA-A2-A04T	62	FEMALE	2246	Infiltrating Ductal Carcinoma	Breast	Alive	T2	N0 (i-)	M0	Stage IIA	0	2246			Left Upper Inner Quadrant	Sentinel node biopsy alone	Negative	Negative	Lumpectomy	Cyclophosphamide;Taxol;Adriamycin	Not Available;Not Available;Not Available
TCGA-D8-A27I	58	FEMALE	439	Infiltrating Lobular Carcinoma	Breast	Alive	T1c	N2a	M0	Stage IIIA	0	439			Right Upper Outer Quadrant	Axillary lymph node dissection alone	Positive	Positive	Modified Radical Mastectomy	adrimycin+cyclophosphamide	Not Available
TCGA-A2-A0SW	82	FEMALE	1365	Infiltrating Ductal Carcinoma	Breast	Dead	T2	N2	M1	Stage IV	0	1365			Right	Sentinel lymph node biopsy plus axillary dissection	Positive	Negative	Lumpectomy	Arimidex;Tamoxifen	Not Available;Not Available
TCGA-BH-A18U	72	FEMALE	1563	Infiltrating Ductal Carcinoma	Breast	Dead	T2	N2a	M0	Stage IIIA	0	1563			Left	Sentinel lymph node biopsy plus axillary dissection	Positive	Positive	Other
TCGA-EW-A1PF	50	FEMALE	439	Infiltrating Ductal Carcinoma	Breast	Alive	T1c	N0	M0	Stage IA	0	439			Right Upper Outer Quadrant	Other (specify)	Positive	Positive	Other	Docetaxel;Cyclophosphamide;Arimidex	Not Available;Not Available;Not Available
TCGA-LD-A7W6	54	FEMALE	404	Other, specify	Breast	Alive	T2	N1a	M0	Stage IIB	0	404			Right;Right Upper Inner Quadrant	Axillary lymph node dissection alone	Positive	Positive	Modified Radical Mastectomy	Letrozole	Not Applicable
TCGA-BH-A0E0	38	FEMALE	134	Infiltrating Ductal Carcinoma	Breast	Alive	T3	N3a	M0	Stage IIIC	0	134			Left Upper Outer Quadrant;Left Lower Outer Quadrant;Left	Axillary lymph node dissection alone	Negative	Negative	Modified Radical Mastectomy	DOCETAXEL;DOXORUBICIN;CYCLOPHOSPHAMIDE	Not Available;Not Available;Not Available
TCGA-D8-A1XJ	76	FEMALE	664	Other, specify	Breast	Alive	T3	N1a	MX	Stage IIIA	0	664			Left Upper Outer Quadrant;Left Lower Outer Quadrant	Axillary lymph node dissection alone	Positive	Positive	Modified Radical Mastectomy	tamoxifen	Not Available
TCGA-A7-A26I	65	FEMALE	661	Infiltrating Ductal Carcinoma	Breast	Alive	T2	N0	M0	Stage IIA	0	661			Left	Axillary lymph node dissection alone	Negative	Negative	Lumpectomy	Cytoxan;Taxotere	Not Available;Not Available
TCGA-A2-A04X	34	FEMALE	1686	Infiltrating Ductal Carcinoma	Breast	Alive	T2	N0 (i-)	M0	Stage IIA	0	1686			Left	Sentinel node biopsy alone	Positive	Positive	Simple Mastectomy	ADRIAMYCIN;CYTOXAN;HERCEPTIN;TAXOL;TAMOXIFEN	Not Available;Not Available;Not Available;Not Available;Not Available
TCGA-AN-A0XU	54	FEMALE	10	Infiltrating Ductal Carcinoma	Breast	Alive	T2	N0	M0	Stage IIA	0	10			Left Upper Outer Quadrant	Not Available	Negative	Negative	Not Available
TCGA-A8-A07O	51	FEMALE	304	Infiltrating Ductal Carcinoma	Breast	Alive	T2	N0	M0	Stage IIA	0	304			Right Upper Outer Quadrant	Not Available	Negative	Negative	Other	Not Available	Complete Response
TCGA-D8-A147	45	FEMALE	584	Infiltrating Ductal Carcinoma	Breast	Alive	T2	N0	M0		0	584			Right Lower Outer Quadrant	Sentinel node biopsy alone	Negative	Negative	Lumpectomy	doxorubicine;cyclophosphamide;paclitaxel;docetaxel	Not Available;Not Available;Not Available;Not Available
TCGA-E2-A10C	54	FEMALE	1220	Infiltrating Ductal Carcinoma	Breast	Alive	T2	N1a	M0	Stage IIB	0	1220			Left Upper Outer Quadrant	Sentinel lymph node biopsy plus axillary dissection	Positive	Positive	Lumpectomy	Taxol;Cytoxan;Arimidex;Femara;Adriamycin	Not Available;Not Available;Not Available;Not Available;Not Available
TCGA-EW-A1P6	64	FEMALE	562	Infiltrating Ductal Carcinoma	Breast	Alive	T2	N1a	M0	Stage IIB	0	562			Right Upper Outer Quadrant	Sentinel lymph node biopsy plus axillary dissection	Positive	Positive	Lumpectomy	Cyclophosphamide;Paclitaxel;Docetaxel;Fluorouracil;Epirubicin;Arimidex	Not Available;Not Available;Not Available;Not Available;Not Available;Not Available
TCGA-C8-A275	56	FEMALE	1	Infiltrating Ductal Carcinoma	Breast	Alive	T1	N1	M0	Stage IIA	0	1			Left Upper Outer Quadrant	Not Available	Not Evaluated	Not Evaluated	Other
TCGA-A8-A0AD	83	FEMALE	1157	Mixed Histology (please specify)	Breast	Alive	T1c	N0	M0	Stage I	0	1157			Right Upper Outer Quadrant	Not Available	Positive	Positive	Other	Tamoxifen	Not Applicable
TCGA-A8-A07F	65	FEMALE	577	Infiltrating Ductal Carcinoma	Breast	Alive	T2	N1a	M0	Stage IIB	0	577			Left Upper Outer Quadrant	Not Available	Positive	Positive	Other	5-Fluorouracil;Epirubicin;Cyclophosphamide;Tamoxifen	Complete Response;Complete Response;Complete Response;Not Applicable
TCGA-AO-A12E	51	FEMALE	2142	Infiltrating Lobular Carcinoma	Breast	Alive	T3	N0 (i+)	M0	Stage IIB	0	2142			Right Lower Inner Quadrant;Right Lower Outer Quadrant;Right	Axillary lymph node dissection alone	Positive	Positive	Modified Radical Mastectomy	Doxorubicin;Paclitaxel;Cyclophosphamide;Tamoxifen	Not Available;Not Available;Not Available;Not Available
TCGA-A2-A1G0	49	FEMALE	616	Other, specify	Breast	Alive	T2	N1a	M0	Stage IIB	0	616			Left Upper Inner Quadrant	Sentinel lymph node biopsy plus axillary dissection	Positive	Positive	Simple Mastectomy	Adriamycin;Taxotere;Cytoxan;Tamoxifen	Not Available;Not Available;Not Available;Not Available
TCGA-LD-A9QF	73	FEMALE	323	Infiltrating Ductal Carcinoma	Breast	Alive	T1c	N0	M0	Stage IA	0	323			Left	Sentinel node biopsy alone	Negative	Negative	Simple Mastectomy	Taxol;Herceptin	Not Applicable;Not Applicable
TCGA-AC-A6IX	49	FEMALE	373	Infiltrating Lobular Carcinoma	Breast	Alive	T2	N3a	MX	Stage IIIC	0	373			Left Upper Outer Quadrant	Axillary lymph node dissection alone	Positive	Positive	Modified Radical Mastectomy
TCGA-AO-A12A	47	FEMALE	3112	Infiltrating Ductal Carcinoma	Breast	Alive	T2	N0 (i+)	M0	Stage IIA	0	3112			Right Upper Outer Quadrant;Right	Sentinel lymph node biopsy plus axillary dissection	Positive	Positive	Modified Radical Mastectomy	Tamoxifen;Cyclophosphamide;Aromasin;Doxorubicin;Paclitaxel	Not Available;Not Available;Not Available;Not Available;Not Available
TCGA-C8-A131	82	FEMALE	411	Infiltrating Ductal Carcinoma	Breast	Alive	T2	N2	M0	Stage IIIA	0	411			Left	Axillary lymph node dissection alone	Negative	Negative	Other	5-Flourouracil;Doxorubicin;Cyclophosphamide	Complete Response;Complete Response;Complete Response
TCGA-AR-A0U3	59	FEMALE	4080	Infiltrating Ductal Carcinoma	Breast	Alive	T2	N1	M0	Stage IIB	0	4080			Left Upper Inner Quadrant;Left Upper Outer Quadrant	Sentinel lymph node biopsy plus axillary dissection	Positive	Positive	Other	Doxorubicin;Anastrozole;Cytoxan;Paclitaxel	Not Available;Not Available;Not Available;Not Available
TCGA-D8-A27H	72	FEMALE	397	Infiltrating Ductal Carcinoma	Breast	Alive	T2	N0	M0	Stage IIA	0	397			Right Upper Outer Quadrant	No axillary staging	Negative	Negative	Modified Radical Mastectomy	doxorubicin+ cyclophosphamide	Not Available
TCGA-A8-A079	69	FEMALE	274	Infiltrating Ductal Carcinoma	Breast	Alive	T4b	N3	M0	Stage IIIB	0	274			Left Upper Outer Quadrant	Not Available	Positive	Positive	Other	5-Fluorouracil;Epirubicin;Cyclophosphamide	Unknown;Unknown;Unknown
TCGA-A8-A07U	66	FEMALE	760	Infiltrating Ductal Carcinoma	Breast	Alive	T2	N2a	M0	Stage IIIA	0	760			Right Upper Outer Quadrant	Not Available	Negative	Positive	Other	5-Fluorouracil;Epirubicin;Cyclophosphamide;Docetaxel	Unknown;Unknown;Unknown;Unknown
TCGA-C8-A12O	50	FEMALE	385	Infiltrating Ductal Carcinoma	Breast	Alive	T2	N0 (i-)	M0	Stage IIA	0	385			Left	Axillary lymph node dissection alone	Positive	Positive	Other
TCGA-B6-A402	47	FEMALE	2281	Infiltrating Ductal Carcinoma	Breast	Alive	T1c	N0 (i-)	M0	Stage I	1	1516	Other, specify	Locoregional Recurrence	Right Lower Outer Quadrant	Sentinel node biopsy alone	Negative	Negative	Lumpectomy	Cyclophosphamide;Doxorubicin;Paclitaxel;Doxil	Partial Response;Partial Response;Partial Response;Partial Response
TCGA-E9-A22E	56	FEMALE	1269	Infiltrating Ductal Carcinoma	Breast	Alive	T2	N2	M0	Stage IIIA	0	1269			Right Upper Inner Quadrant	Axillary lymph node dissection alone	Positive	Positive	Not Available	Cyclophosphane;5-Fluorouracil;Doxorubicin	Not Available;Not Available;Not Available
TCGA-A8-A07P	68	FEMALE	334	Infiltrating Ductal Carcinoma	Breast	Alive	T2	N1	M0	Stage IIB	0	334			Left Upper Outer Quadrant	Not Available	Positive	Positive	Other	5-Fluorouracil;Doxorubicin;Cyclophosphamide;Docetaxel;Anastrozole	Unknown;Unknown;Unknown;Unknown;Not Applicable
TCGA-E2-A14Y	35	FEMALE	2109	Infiltrating Ductal Carcinoma	Breast	Alive	T2	N0	M0	Stage IIA	0	2109			Right	Sentinel node biopsy alone	Positive	Positive	Simple Mastectomy	Tamoxifen;Carboplatin;Fareston;Zoledronic Acid;Trastuzumab;Docetaxel	Not Available;Not Available;Not Available;Not Available;Not Available;Not Available
TCGA-BH-A18P	60	FEMALE	921	Infiltrating Ductal Carcinoma	Breast	Dead	T1	N0	M0	Stage I	0	921			Left Lower Inner Quadrant	Sentinel node biopsy alone	Positive	Negative	Simple Mastectomy
TCGA-E9-A1R0	58	FEMALE	860	Infiltrating Ductal Carcinoma	Breast	Alive	T1c	N1	M0	Stage IIA	0	860			Left Upper Outer Quadrant	Axillary lymph node dissection alone	Not Evaluated	Not Evaluated	Not Available	Cyclophosphamide;Doxorubicin	Not Available;Not Available
TCGA-A8-A07B	69	FEMALE	1308	Infiltrating Ductal Carcinoma	Breast	Alive	T2	N0	M0	Stage IIA	0	1308			Left Lower Outer Quadrant	Not Available	Positive	Positive	Other
TCGA-AN-A0FY	55	FEMALE	10	Infiltrating Ductal Carcinoma	Breast	Alive	T1c	N0	M0	Stage IA	0	10			Left Upper Outer Quadrant	No axillary staging	Positive	Positive	Modified Radical Mastectomy
TCGA-E2-A153	51	FEMALE	707	Infiltrating Ductal Carcinoma	Breast	Alive	T2	N1a	M0	Stage IIB	0	707			Left	Sentinel lymph node biopsy plus axillary dissection	Positive	Positive	Modified Radical Mastectomy	tamoxifen;paclitaxel;doxorubicin;cyclophosphamide	Not Available;Not Available;Not Available;Not Available
TCGA-B6-A0IN	45	FEMALE	2573	Other, specify	Breast	Dead	T1c	NX	MX	Stage X	1	1412	Other, specify	Distant Metastasis	Right Upper Outer Quadrant;Right	No axillary staging	Positive	Negative	Other
TCGA-A8-A09X	62	FEMALE	426	Infiltrating Lobular Carcinoma	Breast	Dead	T2	N3a	M0	Stage IIIC	0	426			Left Upper Inner Quadrant	Not Available	Negative	Negative	Other
TCGA-D8-A1JJ	54	FEMALE	611	Infiltrating Ductal Carcinoma	Breast	Alive	T2	N0	M0	Stage IIA	0	611			Right Upper Inner Quadrant	Sentinel node biopsy alone	Positive	Positive	Other	doxorubicine;cyclophosphamide	Not Available;Not Available
TCGA-A2-A0CY	63	FEMALE	1673	Infiltrating Ductal Carcinoma	Breast	Alive	T2	N1	M0	Stage IIB	0	1673			Left Lower Outer Quadrant	Sentinel lymph node biopsy plus axillary dissection	Positive	Positive	Simple Mastectomy	Gemzar;Letrozole;Cytoxan;Taxol;Exemestane;Tamoxifen;Anastrozole;Adriamycin;Anastrozole	Not Available;Not Available;Not Available;Not Available;Not Available;Not Available;Not Available;Not Available;Not Available
TCGA-A2-A0T6	50	FEMALE	575	Infiltrating Lobular Carcinoma	Breast	Alive	T3	N0 (i-)	M0	Stage IIB	0	575			Left	Sentinel node biopsy alone	Positive	Positive	Simple Mastectomy	Tamoxifen;Adriamycin;Taxotere;Cytoxan	Not Available;Not Available;Not Available;Not Available
TCGA-D8-A1XD	36	FEMALE	522	Infiltrating Ductal Carcinoma	Breast	Alive	T1c	N2a	M0	Stage IIIA	0	522			Left Upper Outer Quadrant	Axillary lymph node dissection alone	Positive	Positive	Modified Radical Mastectomy
TCGA-AN-A046	68	FEMALE	10	Infiltrating Ductal Carcinoma	Breast	Alive	T2	N0	M0	Stage IIA	0	10			Right Lower Inner Quadrant	No axillary staging	Positive	Positive	Modified Radical Mastectomy
TCGA-E2-A15H	38	FEMALE	393	Infiltrating Ductal Carcinoma	Breast	Alive	T1c	N1mi	M0	Stage IIA	0	393			Right Upper Outer Quadrant	Sentinel node biopsy alone	Positive	Positive	Lumpectomy	Herceptin	Not Available
TCGA-A8-A08I	53	FEMALE	365	Infiltrating Ductal Carcinoma	Breast	Alive	T2	N0	M0	Stage IIA	0	365			Right Upper Inner Quadrant	Not Available	Positive	Positive	Other	5-Fluorouracil;Epirubicin;Cyclophosphamide;Letrozole	Complete Response;Complete Response;Complete Response;Not Applicable
TCGA-D8-A1XU	56	FEMALE	395	Infiltrating Ductal Carcinoma	Breast	Alive	T1c	N0	M0	Stage IA	0	395			Left Upper Outer Quadrant	Sentinel node biopsy alone	Positive	Positive	Modified Radical Mastectomy
TCGA-BH-A1FB	60	FEMALE	3669	Infiltrating Ductal Carcinoma	Breast	Dead	T2	N1b	M0	Stage IIB	0	3669			Right	Not Available	Positive	Positive	Not Available
TCGA-GM-A2DO	54	FEMALE	2596	Infiltrating Lobular Carcinoma	Breast	Alive	T1c	N0 (i-)	M0	Stage I	0	2596			Right Upper Outer Quadrant	Sentinel node biopsy alone	Positive	Positive	Lumpectomy	Tamoxifen	Complete Response
TCGA-A2-A0EX	46	FEMALE	752	Infiltrating Lobular Carcinoma	Breast	Alive	T3	N0 (i+)	M0	Stage IIB	0	752			Left Upper Outer Quadrant	Sentinel node biopsy alone	Positive	Positive	Lumpectomy	Lupron;Tamoxifen;Zoladex	Not Available;Not Available;Not Available
TCGA-A8-A09K	68	FEMALE	912	Infiltrating Ductal Carcinoma	Breast	Alive	T1c	N1	M0	Stage IIA	0	912			Left Lower Outer Quadrant	Not Available	Positive	Positive	Other
TCGA-OL-A66O	39	FEMALE	528	Infiltrating Ductal Carcinoma	Breast	Alive	T2	N1a	MX	Stage IIB	0	528			Right Upper Outer Quadrant	Sentinel node biopsy alone	Positive	Positive	Modified Radical Mastectomy	Cytoxan;Taxotere	Complete Response;Complete Response
TCGA-A7-A13H	61	FEMALE	899	Infiltrating Lobular Carcinoma	Breast	Alive	T2	N1a	MX	Stage IIB	1	795	Other, specify	New Primary Tumor	Right	Sentinel lymph node biopsy plus axillary dissection	Positive	Positive	Simple Mastectomy	Anastrozole	Not Applicable
TCGA-AQ-A54N	51	FEMALE	78	Infiltrating Ductal Carcinoma	Breast	Alive	T2	N0	M0	Stage IIA	0	78			Left Lower Inner Quadrant	Sentinel node biopsy alone	Negative	Negative	Lumpectomy
TCGA-E9-A22A	74	FEMALE	1189	Infiltrating Ductal Carcinoma	Breast	Alive	T2	N0	M0	Stage IIA	0	1189			Right Lower Outer Quadrant	Axillary lymph node dissection alone	Positive	Negative	Not Available	Tamoxifen	Not Available
TCGA-BH-A0H7	65	FEMALE	702	Infiltrating Ductal Carcinoma	Breast	Alive	T1c	N2a	M0	Stage IIIA	0	702			Right Upper Inner Quadrant;Right Upper Outer Quadrant;Right Lower Inner Quadrant;Right Lower Outer Quadrant;Right	Axillary lymph node dissection alone	Positive	Positive	Modified Radical Mastectomy	ARIMIDEX;DOXORUBICIN;BEVACIZUMAB (AVASTIN)/PLACEBO PROVIDED BY STUDY;PACLITAXEL;CYCLOPHOSPHAMIDE	Not Available;Not Available;Not Available;Not Available;Not Available
TCGA-AR-A254	50	FEMALE	2605	Infiltrating Ductal Carcinoma	Breast	Alive	T2	N2	M0	Stage IIIA	0	2605			Left Upper Inner Quadrant;Left Lower Inner Quadrant	Sentinel lymph node biopsy plus axillary dissection	Positive	Positive	Other	Paclitaxel;Abraxane;Fluorouracil;Epirubicin;Cytoxan;Trastuzumab;Trastuzumab;Trastuzumab;Tamoxifen	Not Available;Not Available;Not Available;Not Available;Not Available;Not Available;Not Available;Not Available;Not Available
TCGA-E9-A1RC	56	FEMALE	1224	Mixed Histology (please specify)	Breast	Alive	T4b	N3	M0	Stage IIIC	0	1224			Right Upper Outer Quadrant	Axillary lymph node dissection alone	Not Evaluated	Not Evaluated	Modified Radical Mastectomy	Mitoxantrone;Methotrexate;Tamoxifen;Mitomycin	Not Available;Not Available;Not Available;Not Available
TCGA-AR-A250	58	FEMALE	2707	Infiltrating Ductal Carcinoma	Breast	Alive	T2	N0	M0	Stage IIA	0	2707			Left Upper Outer Quadrant	Sentinel lymph node biopsy plus axillary dissection	Positive	Negative	Other	Doxorubicin;Cytoxan;Paclitaxel;Trastuzumab;Trustuzumab;Trastuzumab;Anastrozole	Not Available;Not Available;Not Available;Not Available;Not Available;Not Available;Not Available
TCGA-AC-A6NO	43	FEMALE	51	Infiltrating Ductal Carcinoma	Breast	Alive	T2	N1a	MX	Stage IIB	0	51			Right	Axillary lymph node dissection alone	Positive	Positive	Modified Radical Mastectomy
TCGA-AR-A1AN	46	FEMALE	2920	Infiltrating Ductal Carcinoma	Breast	Alive	T2	N0	M0	Stage IIA	0	2920			Right Upper Outer Quadrant	Sentinel lymph node biopsy plus axillary dissection	Positive	Positive	Other	Anastrozole;Anastrozole;Tamoxifen;Cytoxan;Doxorubicin;Paclitaxel	Not Available;Not Available;Not Available;Not Available;Not Available;Not Available
TCGA-E2-A14X	55	FEMALE	972	Infiltrating Ductal Carcinoma	Breast	Alive	T2	N2	M0	Stage IIIA	0	972			Right Upper Outer Quadrant	Sentinel lymph node biopsy plus axillary dissection	Negative	Negative	Lumpectomy	doxorubicin;avastin;paclitaxel;clodronic acid;cyclophosphamide	Not Available;Not Available;Not Available;Not Available;Not Available
TCGA-AC-A5XU	74	FEMALE	455	Infiltrating Ductal Carcinoma	Breast	Alive	T3	N0 (i-)	MX	Stage IIB	0	455			Left Upper Outer Quadrant	Sentinel node biopsy alone	Positive	Positive	Lumpectomy	Letrozole	Not Applicable
TCGA-E9-A1N3	70	FEMALE	1059	Mixed Histology (please specify)	Breast	Alive	T1c	N2	M0	Stage IIIA	0	1059			Right Upper Inner Quadrant	Axillary lymph node dissection alone	Not Evaluated	Not Evaluated	Modified Radical Mastectomy	5-Fluorouracil;Doxorubicin;Cyclophosphamide;Tamoxifen	Complete Response;Complete Response;Complete Response;Not Available
TCGA-BH-A0W5	77	FEMALE	1288	Infiltrating Ductal Carcinoma	Breast	Alive	T1c	N1a	M0	Stage IIA	0	1288			Left	Sentinel lymph node biopsy plus axillary dissection	Positive	Positive	Other	Arimidex	Complete Response
TCGA-B6-A3ZX	50	FEMALE	1152	Mixed Histology (please specify)	Breast	Dead	T3	N1	M1	Stage IV	1	994	Bone	Distant Metastasis	Left Upper Inner Quadrant	Axillary lymph node dissection alone	Negative	Negative	Lumpectomy	Cyclophosphamide;Doxorubicin;Paclitaxel	Unknown;Unknown;Unknown
TCGA-AC-A2FM	87	FEMALE	792	Infiltrating Lobular Carcinoma	Breast	Dead	T2	N1mi	M0	Stage IIB	1	780	Other, specify	Distant Metastasis	Right Upper Inner Quadrant	Sentinel node biopsy alone	Not Evaluated	Not Evaluated	Modified Radical Mastectomy
TCGA-D8-A1J8	77	FEMALE	431	Infiltrating Ductal Carcinoma	Breast	Alive	T2	N1a	M0	Stage IIB	0	431			Right Upper Outer Quadrant	Axillary lymph node dissection alone	Positive	Positive	Modified Radical Mastectomy	nolvadex	Not Available
TCGA-E9-A54X	85	FEMALE	727	Mucinous Carcinoma	Breast	Alive	T1b	N0 (i-)	M0	Stage IA	0	727			Left;Left Upper Outer Quadrant	Axillary lymph node dissection alone	Positive	Positive	Lumpectomy
TCGA-E2-A1BC	63	FEMALE	501	Infiltrating Ductal Carcinoma	Breast	Alive	T1c	N0	M0	Stage IA	0	501			Right	Sentinel node biopsy alone	Positive	Positive	Simple Mastectomy	Arimidex	Not Available
TCGA-D8-A1JF	79	FEMALE	366	Infiltrating Ductal Carcinoma	Breast	Alive	T1c	N2a	M0	Stage IIIA	0	366			Left Upper Outer Quadrant	Axillary lymph node dissection alone	Negative	Negative	Modified Radical Mastectomy
TCGA-OL-A66I	36	FEMALE	714	Infiltrating Ductal Carcinoma	Breast	Alive	T1c	N1mi	MX	Stage IIA	0	714			Right Upper Outer Quadrant	Sentinel node biopsy alone	Negative	Negative	Lumpectomy	ADRIAMYCIN;CYTOXAN;TAXOL	Complete Response;Complete Response;Complete Response
TCGA-AC-A6IW	73	FEMALE	413	Infiltrating Ductal Carcinoma	Breast	Alive	T2	N0 (i-)	MX	Stage IIA	0	413			Left Upper Outer Quadrant	Sentinel node biopsy alone	Negative	Negative	Simple Mastectomy
TCGA-BH-A0AW	56	FEMALE	622	Infiltrating Ductal Carcinoma	Breast	Alive	T1c	N1a	M0	Stage IIA	0	622			Left Upper Inner Quadrant;Left Upper Outer Quadrant;Left	Axillary lymph node dissection alone	Positive	Negative	Lumpectomy	Carboplatin;Arimidex;Taxotere;Herceptin;Aromasin	Not Available;Not Available;Not Available;Not Available;Not Available
TCGA-BH-A0B8	64	FEMALE	1569	Infiltrating Ductal Carcinoma	Breast	Alive	T1b	N0 (i-)	M0	Stage I	0	1569			Right Upper Inner Quadrant;Right	Sentinel node biopsy alone	Positive	Positive	Lumpectomy	Arimidex	Not Available
TCGA-A2-A3XU	35	FEMALE	912	Infiltrating Ductal Carcinoma	Breast	Dead	T2	N1mi	M0	Stage IIB	1	596	Other, specify	Locoregional Recurrence	Left	Sentinel lymph node biopsy plus axillary dissection	Negative	Negative	Lumpectomy	Adriamycin;Cytoxan;Taxotere;Arimidex;Xeloda	Unknown;Unknown;Unknown;Clinical Progressive Disease;Clinical Progressive Disease
TCGA-B6-A408	55	FEMALE	2072	Mixed Histology (please specify)	Breast	Alive	T2	N3a	M0	Stage IIIC	0	2072			Left	Axillary lymph node dissection alone	Positive	Positive	Simple Mastectomy	Cyclophosphamide;Docetaxel;Doxorubicin	Unknown;Unknown;Unknown
TCGA-E2-A1B6	44	FEMALE	867	Infiltrating Ductal Carcinoma	Breast	Alive	T2	N0	M0	Stage IIA	0	867			Left	Sentinel node biopsy alone	Negative	Negative	Simple Mastectomy	Adriamycin;Taxol;Cytoxan	Not Available;Not Available;Not Available
TCGA-C8-A12W	49	FEMALE	385	Infiltrating Ductal Carcinoma	Breast	Alive	T4	N1	M0	Stage IIIB	0	385			Left	Axillary lymph node dissection alone	Positive	Positive	Other
TCGA-A8-A095	45	FEMALE	1277	Infiltrating Ductal Carcinoma	Breast	Alive	T1c	N0	M0	Stage I	0	1277			Left	Not Available	Positive	Positive	Other	5-Fluorouracil;Doxorubicin;Cyclophosphamide;Tamoxifen	Complete Response;Complete Response;Complete Response;Not Applicable
TCGA-BH-A1FE	31	FEMALE	2273	Infiltrating Ductal Carcinoma	Breast	Dead	T2	N1	M0	Stage IIB	0	2273			Left	Not Available	Positive	Positive	Modified Radical Mastectomy
TCGA-A2-A04Y	53	FEMALE	1099	Infiltrating Ductal Carcinoma	Breast	Alive	T2	N1mi	M0	Stage IIB	0	1099			Right Upper Outer Quadrant	Sentinel lymph node biopsy plus axillary dissection	Positive	Positive	Simple Mastectomy	Cytoxan;Herceptin;Adriamycin;Zometa;Taxol;Tamoxifen;Arimidex	Not Available;Not Available;Not Available;Not Available;Not Available;Not Available;Not Available
TCGA-A8-A07E	81	FEMALE	608	Infiltrating Ductal Carcinoma	Breast	Alive	T4b	N3a	MX	Stage X	0	608			Left Upper Outer Quadrant	Not Available	Positive	Positive	Other	Letrozole	Not Applicable
TCGA-B6-A0X0	54	FEMALE	3945	Other, specify	Breast	Dead	T1c	N0 (i-)	M0	Stage I	0	3945			Right Upper Outer Quadrant;Right	Axillary lymph node dissection alone	Positive	Positive	Modified Radical Mastectomy
TCGA-A2-A0T5	39	FEMALE	531	Infiltrating Ductal Carcinoma	Breast	Alive	T2	N0 (i-)	M0	Stage IIA	0	531			Left	Sentinel node biopsy alone	Positive	Positive	Simple Mastectomy	Taxotere;Cytoxan;Tamoxifen	Not Available;Not Available;Not Available
TCGA-LL-A6FR	50	FEMALE	489	Infiltrating Ductal Carcinoma	Breast	Alive	T2	N0 (i-)	MX	Stage IIA	0	489			Right;Right Lower Inner Quadrant	Sentinel node biopsy alone	Negative	Positive	Lumpectomy	Adriamycin;CYTOXAN;HERCEPTIN;TAXOL	Unknown;Unknown;Unknown;Unknown
TCGA-AO-A03U	31	FEMALE	1793	Other, specify	Breast	Dead	T1c	N0 (i-)	M0	Stage I	1	1614	Lung	New Primary Tumor	Left Upper Inner Quadrant;Left Upper Outer Quadrant;Left Lower Inner Quadrant;Left Lower Outer Quadrant;Left	Sentinel node biopsy alone	Negative	Negative	Simple Mastectomy	Cyclophosphamide;Fluorouracil;Methotrexate	Not Available;Not Available;Not Available
TCGA-AR-A24O	43	FEMALE	3607	Mixed Histology (please specify)	Breast	Alive	T3	N2	M0	Stage IIIA	1	2561			Left	Not Available	Positive	Positive	Modified Radical Mastectomy	Paclitaxel;Cytoxan;Doxorubicin;Tamoxifen;Letrozole	Not Available;Not Available;Not Available;Not Available;Not Available
TCGA-A2-A1FX	61	FEMALE	1847	Infiltrating Ductal Carcinoma	Breast	Alive	T3	N2a	M0	Stage IIIA	0	1847			Right Upper Outer Quadrant	Sentinel lymph node biopsy plus axillary dissection	Positive	Positive	Lumpectomy	Taxotere;Arimidex;Cytoxan	Not Available;Not Available;Not Available
TCGA-Z7-A8R6	46	FEMALE	3256	Infiltrating Lobular Carcinoma	Breast	Alive	T1c	N0	M0	Stage I	0	3256			Left Upper Outer Quadrant	Sentinel lymph node biopsy plus axillary dissection	Positive	Positive	Lumpectomy	Adriamycin;Cytoxan;Taxol	Complete Response;Complete Response;Complete Response
TCGA-C8-A1HM	74	FEMALE	375	Infiltrating Ductal Carcinoma	Breast	Alive	T2	N0	M0	Stage IIA	0	375			Left	Axillary lymph node dissection alone	Positive	Positive	Modified Radical Mastectomy	Doxorubicin;Cyclophosphamide;Taxol	Complete Response;Complete Response;Complete Response
TCGA-A2-A0CU	73	FEMALE	158	Infiltrating Ductal Carcinoma	Breast	Dead	T2	N0 (i+)	M0	Stage IIA	0	158			Right Lower Outer Quadrant	Sentinel node biopsy alone	Positive	Positive	Simple Mastectomy	Tamoxifen	Not Available
TCGA-BH-A0HX	54	FEMALE	829	Infiltrating Ductal Carcinoma	Breast	Alive	T2	N1a	M0	Stage IIB	0	829			Left Upper Inner Quadrant;Left Upper Outer Quadrant;Left Lower Inner Quadrant;Left Lower Outer Quadrant;Left	Sentinel lymph node biopsy plus axillary dissection	Positive	Positive	Simple Mastectomy	Arimidex;Adrimycin;Taxotere;Cytoxan	Not Available;Not Available;Not Available;Not Available
TCGA-A2-A0ER	63	FEMALE	2263	Infiltrating Ductal Carcinoma	Breast	Alive	T1c	N1mi	M0	Stage IB	0	2263			Right Lower Inner Quadrant	Sentinel lymph node biopsy plus axillary dissection	Positive	Positive	Lumpectomy	Docetaxel;Arimidex;Cytoxan;Adriamycin;E-75	Not Available;Not Available;Not Available;Not Available;Not Available
TCGA-AR-A1AU	39	FEMALE	2868	Infiltrating Ductal Carcinoma	Breast	Alive	T2	N2	M0	Stage IIIA	0	2868			Right Upper Inner Quadrant;Right Upper Outer Quadrant	Sentinel lymph node biopsy plus axillary dissection	Positive	Positive	Other	Doxorubicin;Tamoxifen;Cytoxan;Paclitaxel	Not Available;Not Available;Not Available;Not Available
TCGA-C8-A12K	80	FEMALE	0	Infiltrating Ductal Carcinoma	Breast	Alive	T2	N1	M0	Stage IIB	0	0			Right Upper Inner Quadrant	Other (specify)	Not Evaluated	Not Evaluated	Other
TCGA-AC-A2FE	62	FEMALE	2636	Infiltrating Lobular Carcinoma	Breast	Dead	T3	N3a	MX	Stage IIIC	1	766	Bone	Distant Metastasis	Right Upper Outer Quadrant	Sentinel lymph node biopsy plus axillary dissection	Positive	Positive	Modified Radical Mastectomy	Adriamycin;Taxol;Arimidex;Cytoxan;Xeloda;Abraxane	Partial Response;Partial Response;Not Available;Complete Response;Clinical Progressive Disease;Clinical Progressive Disease
TCGA-D8-A1XV	84	FEMALE	461	Mucinous Carcinoma	Breast	Alive	T2	N0	M0	Stage IIA	0	461			Right Lower Inner Quadrant	Sentinel node biopsy alone	Positive	Positive	Modified Radical Mastectomy
TCGA-A2-A0YM	67	FEMALE	965	Infiltrating Ductal Carcinoma	Breast	Alive	T2	N0 (i-)	M0	Stage IIA	0	965			Left Upper Outer Quadrant	Other (specify)	Negative	Negative	Lumpectomy
TCGA-D8-A1XA	64	FEMALE	839	Infiltrating Ductal Carcinoma	Breast	Alive	T1c	N0	M0	Stage IA	0	839			Left Upper Outer Quadrant	Sentinel node biopsy alone	Positive	Positive	Lumpectomy
TCGA-AN-A03X	74	FEMALE	10	Infiltrating Ductal Carcinoma	Breast	Alive	T2	N0	M0	Stage IIA	0	10			Left Upper Outer Quadrant	No axillary staging	Positive	Positive	Modified Radical Mastectomy
TCGA-BH-A42V	41	FEMALE	635	Infiltrating Ductal Carcinoma	Breast	Alive	T1c	N1mi	M0	Stage IB	0	635			Left Lower Outer Quadrant	Sentinel node biopsy alone	Positive	Positive	Modified Radical Mastectomy
TCGA-AR-A2LL	70	FEMALE	2012	Infiltrating Lobular Carcinoma	Breast	Alive	T3	N0	M0	Stage IIB	0	2012			Left	Sentinel lymph node biopsy plus axillary dissection	Positive	Positive	Simple Mastectomy	Tamoxifen	Unknown
TCGA-A2-A4RY	46	FEMALE	648	Infiltrating Lobular Carcinoma	Breast	Alive	T3	N3a	M0	Stage IIIC	0	648			Right	Axillary lymph node dissection alone	Positive	Positive	Modified Radical Mastectomy	Taxotere;Adriamycin;Cytoxan;Tamoxifen	Complete Response;Complete Response;Complete Response;Not Applicable
TCGA-A8-A09T	68	FEMALE	579	Infiltrating Lobular Carcinoma	Breast	Alive	T1c	N0	MX		0	579			Left	Not Available	Positive	Positive	Other	Anastrozole	Not Applicable
TCGA-AC-A3HN	87	FEMALE	496	Infiltrating Lobular Carcinoma	Breast	Alive	T2	N1a	MX	Stage IIB	0	496			Left Upper Inner Quadrant	Sentinel node biopsy alone	Positive	Positive	Simple Mastectomy
TCGA-EW-A6SD	32	FEMALE	1010	Infiltrating Ductal Carcinoma	Breast	Alive	T2	N1a	M0	Stage IIB	0	1010			Left;Left Upper Outer Quadrant	Not Available	Negative	Negative	Lumpectomy	TCH	Not Available
TCGA-A8-A093	61	FEMALE	546	Infiltrating Ductal Carcinoma	Breast	Alive	T2	N0	M0	Stage IIA	0	546			Right	Not Available	Positive	Positive	Other	Tamoxifen	Not Applicable
TCGA-B6-A0IH	81	FEMALE	2965	Infiltrating Lobular Carcinoma	Breast	Dead	T3	N1b	M0	Stage IIIA	0	2965			Left Upper Outer Quadrant;Left	Axillary lymph node dissection alone	Positive	Positive	Other
TCGA-A2-A0CL	37	FEMALE	3015	Infiltrating Ductal Carcinoma	Breast	Alive	T3	N2a	M0	Stage IIIA	0	3015			Right Lower Outer Quadrant	Axillary lymph node dissection alone	Positive	Positive	Modified Radical Mastectomy	Taxol;Cytoxan;Arimidex;Adriamycin;Zometa;Tamoxifen;Gemcitabine	Not Available;Not Available;Not Available;Not Available;Not Available;Not Available;Complete Response
TCGA-AO-A129	29	FEMALE	3286	Infiltrating Ductal Carcinoma	Breast	Alive	T2	N1a	M0	Stage IIB	0	3286			Left Lower Outer Quadrant;Left	Axillary lymph node dissection alone	Negative	Negative	Modified Radical Mastectomy	Paclitaxel;Cyclophosphamide;Doxorubicin	Not Available;Not Available;Not Available
TCGA-D8-A1Y0	65	FEMALE	472	Infiltrating Ductal Carcinoma	Breast	Alive	T1c	N2a	MX	Stage IIIA	0	472			Left	Axillary lymph node dissection alone	Positive	Positive	Modified Radical Mastectomy	tamoxiphene;cyclophosphamide+methotrexatum+fluorouracillum	Not Available;Not Available
TCGA-AR-A1AX	64	FEMALE	2629	Infiltrating Ductal Carcinoma	Breast	Alive	T1	N0	M0	Stage I	0	2629			Left Upper Inner Quadrant;Left Upper Outer Quadrant	Sentinel lymph node biopsy plus axillary dissection	Positive	Positive	Other	Trastuzumab;Letrozole;Paclitaxel;Cytoxan;Exemestane;Doxorubicin	Not Available;Not Available;Not Available;Not Available;Not Available;Not Available
TCGA-E9-A24A	69	FEMALE	747	Infiltrating Ductal Carcinoma	Breast	Alive	T1c	N1	M0	Stage IIA	0	747			Right Upper Outer Quadrant	Axillary lymph node dissection alone	Not Evaluated	Not Evaluated	Not Available	Tamoxifen	Not Available
[truncated: 149 more rows]

## Sheet: METABRIC Clinic Info
Supplementary Materials S3. Available Clinical Information of METABRIC cohort
[truncated: 2,510 more rows]

[truncated: 1 more sheets: GSE161892 Clinic Info]
